# Supplementary material for: Inferring synaptic transmission from the stochastic dynamics of the quantal content: An analytical approach
Source: PLoS Comput Biol. 2025 May 13;21(5):e1013067. doi: 10.1371/journal.pcbi.1013067 (PMC12101786; doi:10.1371/journal.pcbi.1013067)
Supplement: S2 File — (XLSX) [file pcbi.1013067.s002.xlsx]

## Sheet: Fig. 5
Pulse#	Time [s]	# released vesicles	Normalized QC
1	0.02	26.8518	1
2	0.04	24.849	0.925412
3	0.06	20.062	0.747139
4	0.08	18.3859	0.684717
5	0.1	15.1473	0.564106
6	0.12	9.57909	0.356739
7	0.14	13.4854	0.502214
8	0.16	17.9456	0.668319
9	0.18	9.19559	0.342457
10	0.2	12.974	0.48317
11	0.22	17.3064	0.644514
12	0.24	16.4257	0.611716
13	0.26	16.3405	0.608542
14	0.28	10.7297	0.399589
15	0.3	19.3945	0.722277
16	0.32	18.7695	0.699001
17	0.34	6.56773	0.244592
18	0.36	12.42	0.462539
19	0.38	9.13877	0.340341
20	0.4	16.1842	0.602724
21	0.42	16.1842	0.602724
22	0.44	16.5677	0.617006
23	0.46	19.7922	0.737089
24	0.48	13.528	0.5038
25	0.5	12.207	0.454604
26	0.52	15.5166	0.57786
27	0.54	17.0649	0.635522
28	0.56	12.2211	0.455133
29	0.58	12.6757	0.47206
30	0.6	15.0195	0.559346
31	0.62	14.9484	0.5567
32	0.64	10.7155	0.399059
33	0.66	14.5791	0.542946
34	0.68	14.7638	0.549824
35	0.7	13.9541	0.51967
36	0.72	16.724	0.622826
37	0.74	18.7695	0.699001
38	0.76	11.724	0.436618
39	0.78	15.5876	0.580506
40	0.8	17.207	0.640812
41	0.82	16.1984	0.603252
42	0.84	15.0052	0.558816
43	0.86	8.07341	0.300665
44	0.88	10.7155	0.399059
45	0.9	14.5365	0.54136
46	0.92	15.2041	0.566222
47	0.94	15.2183	0.566752
48	0.96	15.7723	0.587382
49	0.98	10.9995	0.409639
50	1	14.7638	0.549824
51	1.02	15.8007	0.58844
52	1.04	12.562	0.467828
53	1.06	16.3263	0.608014
54	1.08	16.2695	0.605898
55	1.1	11.866	0.441908
56	1.12	18.1729	0.676783
57	1.14	15.6586	0.58315
58	1.16	13.6842	0.50962
59	1.18	16.1842	0.602724
60	1.2	16.1842	0.602724
61	1.22	17.8461	0.664616
62	1.24	14.295	0.532366
63	1.26	15.4314	0.574686
64	1.28	11.2979	0.420749
65	1.3	14.5507	0.541888
66	1.32	14.6501	0.545592
67	1.34	8.82627	0.328703
68	1.36	14.9342	0.556172
69	1.38	16.4115	0.611188
70	1.4	13.7979	0.513852
71	1.42	15.2183	0.566752
72	1.44	12.5336	0.46677
73	1.46	18.0734	0.67308
74	1.48	13.187	0.491104
75	1.5	18.2439	0.679427
76	1.52	15.2183	0.566752
77	1.54	12.903	0.480524
78	1.56	12.1785	0.453546
79	1.58	11.3547	0.422865
80	1.6	13.2013	0.491634
81	1.62	12.9172	0.481054
82	1.64	16.1416	0.601136
83	1.66	18.0876	0.673609
84	1.68	12.7751	0.475764
85	1.7	12.1785	0.453546
86	1.72	9.32341	0.347217
87	1.74	11.4257	0.425509
88	1.76	10.3177	0.384247
89	1.78	6.96545	0.259403
90	1.8	16.6104	0.618594
91	1.82	13.2013	0.491634
92	1.84	16.795	0.62547
93	1.86	17.5905	0.655094
94	1.88	21.1274	0.786815
95	1.9	10.474	0.390067
96	1.92	16.1416	0.601136
97	1.94	12.491	0.465184
98	1.96	19.4513	0.724393
99	1.98	11.5535	0.430271
100	2	14.224	0.529722
101	2.02	20.7439	0.772531
102	2.04	14.707	0.547708
103	2.06	13.2581	0.49375
104	2.08	15.957	0.59426
105	2.1	13.9683	0.5202
106	2.12	13.2297	0.492692
107	2.14	18.4711	0.687891
108	2.16	16.1416	0.601136
109	2.18	11.0422	0.411227
110	2.2	13.7836	0.513322
111	2.22	13.528	0.5038
112	2.24	14.6927	0.547178
113	2.26	18.6274	0.693711
114	2.28	15.1189	0.563048
115	2.3	13.457	0.501156
116	2.32	16.2552	0.605368
117	2.34	17.6047	0.655623
118	2.36	12.2922	0.457778
119	2.38	13.0592	0.486344
120	2.4	14.3518	0.534482
121	2.42	15.8859	0.591614
122	2.44	16.2836	0.606426
123	2.46	10.8007	0.402233
124	2.48	15.7439	0.586324
125	2.5	16.9513	0.63129
126	2.52	16.866	0.628116
127	2.54	11.8802	0.442437
128	2.56	11.6245	0.432915
129	2.58	15.4882	0.576802
130	2.6	17.4768	0.650862
131	2.62	14.0109	0.521786
132	2.64	14.1814	0.528134
133	2.66	14.6643	0.54612
134	2.68	17.4768	0.650862
135	2.7	10.2041	0.380015
136	2.72	14.2808	0.531838
137	2.74	16.0422	0.597434
138	2.76	14.5507	0.541888
139	2.78	15.2325	0.56728
140	2.8	15.6445	0.582622
141	2.82	15.3745	0.57257
142	2.84	14.5791	0.542946
143	2.86	14.9058	0.555114
144	2.88	12.349	0.459894
145	2.9	18.3007	0.681543
146	2.92	18.3291	0.682601
147	2.94	14.1814	0.528134
148	2.96	17.9598	0.668848
149	2.98	16.3405	0.608542
150	3	16.17	0.602194
151	3.02	19.0535	0.709581
152	3.04	15.7581	0.586854
153	3.06	15.9854	0.595318
154	3.08	12.4058	0.46201
155	3.1	15.2751	0.568868
156	3.12	14.1104	0.52549
157	3.14	12.8888	0.479996
158	3.16	11.0848	0.412813
159	3.18	16.2126	0.603782
160	3.2	12.8177	0.47735
161	3.22	13.4427	0.500626
162	3.24	15.2467	0.56781
163	3.26	15.7013	0.584738
164	3.28	14.5933	0.543476
165	3.3	17.0649	0.635522
166	3.32	17.0365	0.634464
167	3.34	14.224	0.529722
168	3.36	15.1331	0.563578
169	3.38	19.5507	0.728095
170	3.4	7.0365	0.262049
171	3.42	11.6814	0.435031
172	3.44	13.1729	0.490576
173	3.46	11.4541	0.426567
174	3.48	13.2439	0.49322
175	3.5	15.9427	0.59373
176	3.52	14.3518	0.534482
177	3.54	13.6274	0.507504
178	3.56	14.9342	0.556172
179	3.58	9.83477	0.366261
180	3.6	16.4399	0.612246
181	3.62	8.55636	0.318651
182	3.64	16.0422	0.597434
183	3.66	15.9854	0.595318
184	3.68	13.3007	0.495336
185	3.7	15.5166	0.57786
186	3.72	16.4257	0.611716
187	3.74	11.312	0.421277
188	3.76	15.0052	0.558816
189	3.78	14.92	0.555642
190	3.8	12.8461	0.478408
191	3.82	14.295	0.532366
192	3.84	13.7836	0.513322
193	3.86	14.4229	0.537128
194	3.88	18.3291	0.682601
195	3.9	12.9456	0.482112
196	3.92	16.2552	0.605368
197	3.94	17.42	0.648746
198	3.96	12.3206	0.458836
199	3.98	16.1842	0.602724
200	4	13.7268	0.511206
201	4.02	13.7268	0.511206
202	4.04	14.707	0.547708
203	4.06	15.687	0.584208
204	4.08	13.9399	0.519142
205	4.1	10.3177	0.384247
206	4.12	15.2467	0.56781
207	4.14	10.474	0.390067
208	4.16	18.7695	0.699001
209	4.18	15.9427	0.59373
210	4.2	12.903	0.480524
211	4.22	10.9995	0.409639
212	4.24	17.6899	0.658797
213	4.26	16.582	0.617536
214	4.28	19.1245	0.712225
215	4.3	13.3859	0.49851
216	4.32	14.9484	0.5567
217	4.34	14.7211	0.548236
218	4.36	14.6643	0.54612
219	4.38	18.528	0.690007
220	4.4	13.3575	0.497452
221	4.42	15.7723	0.587382
222	4.44	17.6757	0.658268
223	4.46	12.349	0.459894
224	4.48	13.187	0.491104
225	4.5	17.6473	0.65721
226	4.52	13.1445	0.489518
227	4.54	14.9768	0.557758
228	4.56	15.5308	0.57839
229	4.58	15.9711	0.594788
230	4.6	18.0592	0.672551
231	4.62	17.903	0.666732
232	4.64	13.9825	0.520728
233	4.66	13.9257	0.518612
234	4.68	12.4484	0.463597
235	4.7	15.5166	0.57786
236	4.72	16.4683	0.613304
237	4.74	13.0734	0.486872
238	4.76	18.7836	0.699529
239	4.78	15.8149	0.58897
240	4.8	13.0166	0.484756
241	4.82	14.7922	0.550882
242	4.84	17.42	0.648746
243	4.86	19.9626	0.743437
244	4.88	14.5791	0.542946
245	4.9	12.903	0.480524
246	4.92	18.5138	0.689479
247	4.94	17.0507	0.634992
248	4.96	14.4229	0.537128
249	4.98	16.8376	0.627058
250	5	18.7979	0.700059
251	5.02	16.5961	0.618064
252	5.04	16.653	0.62018
253	5.06	21.3831	0.796337
254	5.08	16.3263	0.608014
255	5.1	18.5706	0.691595
256	5.12	16.0564	0.597962
257	5.14	16.5393	0.615948
258	5.16	17.6473	0.65721
259	5.18	12.2638	0.45672
260	5.2	20.1615	0.750843
261	5.22	14.2666	0.531308
262	5.24	15.7581	0.586854
263	5.26	14.6927	0.547178
264	5.28	18.187	0.677312
265	5.3	17.8888	0.666203
266	5.32	19.0535	0.709581
267	5.34	17.6189	0.656152
268	5.36	12.7751	0.475764
269	5.38	17.7467	0.660913
270	5.4	17.8035	0.663029
271	5.42	18.9967	0.707465
272	5.44	18.0308	0.671493
273	5.46	12.4058	0.46201
274	5.48	17.8745	0.665674
275	5.5	15.3745	0.57257
276	5.52	16.099	0.59955
277	5.54	11.866	0.441908
278	5.56	20.2325	0.753487
279	5.58	17.8035	0.663029
280	5.6	14.1245	0.526018
281	5.62	14.2808	0.531838
282	5.64	15.3745	0.57257
283	5.66	13.116	0.48846
284	5.68	14.778	0.550352
285	5.7	21.4399	0.798453
286	5.72	15.5876	0.580506
287	5.74	13.6558	0.508562
288	5.76	17.9314	0.66779
289	5.78	13.457	0.501156
290	5.8	11.7098	0.436089
291	5.82	13.0166	0.484756
292	5.84	17.7325	0.660384
293	5.86	14.295	0.532366
294	5.88	15.7155	0.585266
295	5.9	14.295	0.532366
296	5.92	16.6956	0.621768
297	5.94	15.3745	0.57257
298	5.96	11.1984	0.417045
299	5.98	16.6814	0.621238
300	6	17.0081	0.633406
301	6.02	10.2041	0.380015
302	6.04	15.7013	0.584738
303	6.06	17.6189	0.656152
304	6.08	15.3888	0.5731
305	6.1	11.6814	0.435031
306	6.12	16.1842	0.602724
307	6.14	13.3433	0.496924
308	6.16	19.8206	0.738147
309	6.18	11.5677	0.430799
310	6.2	11.9229	0.444024
311	6.22	17.6615	0.657739
312	6.24	12.8745	0.479466
313	6.26	12.2211	0.455133
314	6.28	11.1274	0.414401
315	6.3	16.9655	0.631818
316	6.32	14.2382	0.53025
317	6.34	15.2467	0.56781
318	6.36	11.3831	0.423923
319	6.38	14.2666	0.531308
320	6.4	14.0535	0.523374
321	6.42	13.8831	0.517026
322	6.44	15.4456	0.575216
323	6.46	16.028	0.596904
324	6.48	13.5848	0.505916
325	6.5	11.7382	0.437147
326	6.52	12.8035	0.476822
327	6.54	10.1899	0.379487
328	6.56	15.9143	0.592672
329	6.58	18.7695	0.699001
330	6.6	18.6274	0.693711
331	6.62	15.1615	0.564636
332	6.64	14.707	0.547708
333	6.66	11.5251	0.429213
334	6.68	17.7325	0.660384
335	6.7	11.0422	0.411227
336	6.72	13.2439	0.49322
337	6.74	19.8206	0.738147
338	6.76	10.9995	0.409639
339	6.78	13.8547	0.515968
340	6.8	14.9058	0.555114
341	6.82	16.7098	0.622296
342	6.84	15.2325	0.56728
343	6.86	14.6927	0.547178
344	6.88	11.4115	0.424981
345	6.9	15.6445	0.582622
346	6.92	17.3774	0.647159
347	6.94	15.3604	0.572042
348	6.96	13.528	0.5038
349	6.98	16.8234	0.626528
350	7	12.1643	0.453017
351	7.02	13.4711	0.501684
352	7.04	18.1302	0.675196
353	7.06	13.9541	0.51967
354	7.08	17.8604	0.665145
355	7.1	15.5024	0.577332
356	7.12	14.0393	0.522844
357	7.14	17.903	0.666732
358	7.16	15.6445	0.582622
359	7.18	19.6217	0.730741
360	7.2	13.5848	0.505916
361	7.22	15.1473	0.564106
362	7.24	13.4854	0.502214
363	7.26	12.5336	0.46677
364	7.28	11.3263	0.421807
365	7.3	16.7098	0.622296
366	7.32	15.1331	0.563578
367	7.34	15.5876	0.580506
368	7.36	13.3149	0.495866
369	7.38	14.3945	0.53607
370	7.4	13.4001	0.49904
371	7.42	14.8916	0.554584
372	7.44	16.4257	0.611716
373	7.46	17.562	0.654036
374	7.48	12.6189	0.469944
375	7.5	12.1785	0.453546
376	7.52	16.653	0.62018
377	7.54	17.1643	0.639224
378	7.56	15.8149	0.58897
379	7.58	13.4854	0.502214
380	7.6	13.3859	0.49851
381	7.62	19.8774	0.740263
382	7.64	12.7893	0.476292
383	7.66	12.7893	0.476292
384	7.68	14.5507	0.541888
385	7.7	14.5507	0.541888
386	7.72	16.1274	0.600608
387	7.74	14.2808	0.531838
388	7.76	16.1984	0.603252
389	7.78	17.0365	0.634464
390	7.8	17.3632	0.64663
391	7.82	12.8745	0.479466
392	7.84	14.6501	0.545592
393	7.86	12.5905	0.468886
394	7.88	14.3376	0.533954
395	7.9	15.4456	0.575216
396	7.92	20.6302	0.768299
397	7.94	12.0649	0.449314
398	7.96	10.2183	0.380545
399	7.98	14.2666	0.531308
400	8	15.2893	0.569396
401	8.02	12.6189	0.469944
402	8.04	9.77795	0.364145
403	8.06	18.187	0.677312
404	8.08	9.849	0.366791
405	8.1	15.6445	0.582622
406	8.12	13.9541	0.51967
407	8.14	12.562	0.467828
408	8.16	12.9172	0.481054
409	8.18	16.3689	0.6096
410	8.2	13.4854	0.502214
411	8.22	21.0848	0.785227
412	8.24	19.849	0.739205
413	8.26	15.6729	0.58368
414	8.28	12.2211	0.455133
415	8.3	19.5649	0.728625
416	8.32	14.7638	0.549824
417	8.34	15.1899	0.565694
418	8.36	14.0961	0.52496
419	8.38	16.7524	0.623884
420	8.4	17.7467	0.660913
421	8.42	15.8007	0.58844
422	8.44	13.8831	0.517026
423	8.46	16.9939	0.632876
424	8.48	25.0052	0.93123
425	8.5	11.241	0.418633
426	8.52	12.5905	0.468886
427	8.54	16.7382	0.623354
428	8.56	12.1927	0.454075
429	8.58	16.0138	0.596376
430	8.6	24.2666	0.903722
431	8.62	17.8604	0.665145
432	8.64	13.5564	0.504858
433	8.66	17.7183	0.659855
434	8.68	17.8177	0.663558
435	8.7	18.3575	0.683659
436	8.72	16.5961	0.618064
437	8.74	18.2723	0.680485
438	8.76	15.616	0.581564
439	8.78	15.5308	0.57839
440	8.8	17.9172	0.667261
441	8.82	15.9001	0.592144
442	8.84	17.0081	0.633406
443	8.86	14.0677	0.523902
444	8.88	15.6018	0.581034
445	8.9	16.2695	0.605898
446	8.92	14.9058	0.555114
447	8.94	18.67	0.695297
448	8.96	18.1018	0.674138
449	8.98	16.3263	0.608014
450	9	14.6359	0.545062
451	9.02	15.5592	0.579448
452	9.04	15.4456	0.575216
453	9.06	17.278	0.643456
454	9.08	17.8177	0.663558
455	9.1	18.6984	0.696355
456	9.12	16.1416	0.601136
457	9.14	13.9825	0.520728
458	9.16	19.0535	0.709581
459	9.18	14.437	0.537656
460	9.2	17.6047	0.655623
461	9.22	15.7297	0.585796
462	9.24	19.5649	0.728625
463	9.26	17.1359	0.638166
464	9.28	13.4285	0.500098
465	9.3	15.0763	0.561462
466	9.32	15.8433	0.590028
467	9.34	14.1814	0.528134
468	9.36	18.4854	0.688421
469	9.38	12.2495	0.456191
470	9.4	16.4683	0.613304
471	9.42	20.9995	0.782053
472	9.44	13.7979	0.513852
473	9.46	14.7354	0.548766
474	9.48	13.8405	0.515438
475	9.5	12.6615	0.471532
476	9.52	15.474	0.576274
477	9.54	18.3575	0.683659
478	9.56	16.2126	0.603782
479	9.58	14.1245	0.526018
480	9.6	12.8888	0.479996
481	9.62	9.57909	0.356739
482	9.64	14.4939	0.539772
483	9.66	16.6956	0.621768
484	9.68	18.1018	0.674138
485	9.7	17.4342	0.649275
486	9.72	11.3263	0.421807
487	9.74	14.0251	0.522316
488	9.76	16.8234	0.626528
489	9.78	12.349	0.459894
490	9.8	17.1217	0.637638
491	9.82	10.4172	0.387951
492	9.84	15.9995	0.595846
493	9.86	14.8774	0.554056
494	9.88	14.0393	0.522844
495	9.9	14.1956	0.528664
496	9.92	16.8945	0.629174
497	9.94	15.9854	0.595318
498	9.96	11.4683	0.427097
499	9.98	16.0706	0.598492
500	10	11.1842	0.416517
501	10.02	15.3745	0.57257
502	10.04	19.5507	0.728095
503	10.06	13.0166	0.484756
504	10.08	9.12455	0.339811
505	10.1	15.4882	0.576802
506	10.12	13.0734	0.486872
507	10.14	13.7979	0.513852
508	10.16	14.5791	0.542946
509	10.18	14.366	0.535012
510	10.2	14.437	0.537656
511	10.22	15.1189	0.563048
512	10.24	15.8717	0.591086
513	10.26	11.4399	0.426039
514	10.28	13.7979	0.513852
515	10.3	12.0081	0.447198
516	10.32	13.599	0.506446
517	10.34	20.3604	0.758249
518	10.36	14.9058	0.555114
519	10.38	15.403	0.573628
520	10.4	15.2467	0.56781
521	10.42	18.4285	0.686305
522	10.44	13.2013	0.491634
523	10.46	11.8376	0.44085
524	10.48	13.3007	0.495336
525	10.5	15.2751	0.568868
526	10.52	15.5734	0.579976
527	10.54	16.0848	0.59902
528	10.56	17.8745	0.665674
529	10.58	9.99105	0.372081
530	10.6	10.7155	0.399059
531	10.62	15.9854	0.595318
532	10.64	15.3604	0.572042
533	10.66	11.582	0.431329
534	10.68	14.7354	0.548766
535	10.7	11.1132	0.413871
536	10.72	15.062	0.560932
537	10.74	14.1814	0.528134
538	10.76	13.0308	0.485286
539	10.78	21.1984	0.789459
540	10.8	9.43705	0.351449
541	10.82	13.599	0.506446
542	10.84	13.9257	0.518612
543	10.86	12.832	0.47788
544	10.88	21.0848	0.785227
545	10.9	19.2808	0.718045
546	10.92	14.778	0.550352
547	10.94	13.2581	0.49375
548	10.96	17.0649	0.635522
549	10.98	15.1615	0.564636
550	11	12.0081	0.447198
551	11.02	9.66432	0.359913
552	11.04	15.3888	0.5731
553	11.06	11.312	0.421277
554	11.08	14.3945	0.53607
555	11.1	14.7211	0.548236
556	11.12	16.8234	0.626528
557	11.14	13.2439	0.49322
558	11.16	14.8916	0.554584
559	11.18	12.8035	0.476822
560	11.2	9.79218	0.364675
561	11.22	10.7013	0.398531
562	11.24	16.5961	0.618064
563	11.26	14.4655	0.538714
564	11.28	9.66432	0.359913
565	11.3	15.062	0.560932
566	11.32	17.1927	0.640282
567	11.34	11.5393	0.429741
568	11.36	10.9143	0.406465
569	11.38	16.724	0.622826
570	11.4	13.0876	0.487402
571	11.42	16.4399	0.612246
572	11.44	15.9001	0.592144
573	11.46	12.7325	0.474176
574	11.48	14.1956	0.528664
575	11.5	17.0223	0.633934
576	11.52	10.9427	0.407523
577	11.54	16.937	0.63076
578	11.56	11.8945	0.442966
579	11.58	15.0052	0.558816
580	11.6	16.6388	0.619652
581	11.62	16.1416	0.601136
582	11.64	16.3689	0.6096
583	11.66	10.4598	0.389537
584	11.68	14.224	0.529722
585	11.7	13.9825	0.520728
586	11.72	14.0251	0.522316
587	11.74	13.741	0.511736
588	11.76	18.2013	0.677841
589	11.78	14.707	0.547708
590	11.8	17.0223	0.633934
591	11.82	13.2581	0.49375
592	11.84	8.2865	0.308601
593	11.86	14.2524	0.53078
594	11.88	16.0138	0.596376
595	11.9	16.1132	0.600078
596	11.92	15.616	0.581564
597	11.94	12.2354	0.455662
598	11.96	15.3745	0.57257
599	11.98	16.6388	0.619652
600	12	10.8291	0.403291
601	12.02	9.69273	0.360971
602	12.04	14.9342	0.556172
603	12.06	16.9086	0.629702
604	12.08	19.5223	0.727037
605	12.1	8.01659	0.298549
606	12.12	12.42	0.462539
607	12.14	16.4683	0.613304
608	12.16	11.4825	0.427625
609	12.18	11.8376	0.44085
610	12.2	10.687	0.398001
611	12.22	18.0024	0.670435
612	12.24	16.4541	0.612774
613	12.26	15.3888	0.5731
614	12.28	15.3745	0.57257
615	12.3	13.0024	0.484228
616	12.32	13.5564	0.504858
617	12.34	11.3973	0.424451
618	12.36	17.2495	0.642398
619	12.38	16.4683	0.613304
620	12.4	15.4314	0.574686
621	12.42	18.8831	0.703233
622	12.44	15.6586	0.58315
623	12.46	15.616	0.581564
624	12.48	11.3405	0.422335
625	12.5	11.9513	0.445082
626	12.52	14.8774	0.554056
627	12.54	8.62741	0.321297
628	12.56	13.8405	0.515438
629	12.58	14.9626	0.55723
630	12.6	15.6586	0.58315
631	12.62	16.4399	0.612246
632	12.64	13.8973	0.517554
633	12.66	13.3291	0.496394
634	12.68	14.2524	0.53078
635	12.7	17.7609	0.661442
636	12.72	13.2439	0.49322
637	12.74	19.0677	0.710109
638	12.76	12.1501	0.452488
639	12.78	12.7183	0.473648
640	12.8	17.42	0.648746
641	12.82	10.3177	0.384247
642	12.84	12.7751	0.475764
643	12.86	14.5933	0.543476
644	12.88	14.2382	0.53025
645	12.9	16.099	0.59955
646	12.92	6.65295	0.247766
647	12.94	10.0905	0.375783
648	12.96	12.278	0.457249
649	12.98	12.832	0.47788
650	13	16.17	0.602194
651	13.02	12.6331	0.470474
652	13.04	12.5763	0.468358
653	13.06	12.7893	0.476292
654	13.08	11.7666	0.438205
655	13.1	10.1899	0.379487
656	13.12	18.9257	0.704819
657	13.14	15.5024	0.577332
658	13.16	10.9143	0.406465
659	13.18	16.6814	0.621238
660	13.2	10.4456	0.389009
661	13.22	15.9001	0.592144
662	13.24	17.207	0.640812
663	13.26	16.8945	0.629174
664	13.28	14.4086	0.536598
665	13.3	16.1274	0.600608
666	13.32	12.8745	0.479466
667	13.34	12.0649	0.449314
668	13.36	11.312	0.421277
669	13.38	14.6501	0.545592
670	13.4	12.4484	0.463597
671	13.42	14.1956	0.528664
672	13.44	12.7609	0.475234
673	13.46	14.366	0.535012
674	13.48	17.5905	0.655094
675	13.5	16.7098	0.622296
676	13.52	10.545	0.392711
677	13.54	12.207	0.454604
678	13.56	11.3689	0.423393
679	13.58	17.6189	0.656152
680	13.6	14.6927	0.547178
681	13.62	10.5876	0.394299
682	13.64	15.7865	0.587912
683	13.66	12.0081	0.447198
684	13.68	11.7808	0.438734
685	13.7	15.616	0.581564
686	13.72	15.2609	0.568338
687	13.74	16.795	0.62547
688	13.76	18.0024	0.670435
689	13.78	15.1757	0.565164
690	13.8	18.5564	0.691065
691	13.82	14.6785	0.54665
692	13.84	14.6217	0.544534
693	13.86	15.2609	0.568338
694	13.88	9.12455	0.339811
695	13.9	13.9683	0.5202
696	13.92	12.5195	0.466242
697	13.94	11.5251	0.429213
698	13.96	12.8461	0.478408
699	13.98	14.4655	0.538714
700	14	18.3859	0.684717
701	14.02	17.207	0.640812
702	14.04	13.599	0.506446
703	14.06	11.6245	0.432915
704	14.08	16.6245	0.619122
705	14.1	11.9655	0.445611
706	14.12	9.67855	0.360443
707	14.14	11.5961	0.431857
708	14.16	17.2922	0.643986
709	14.18	13.5422	0.50433
710	14.2	15.9001	0.592144
711	14.22	12.8035	0.476822
712	14.24	13.7836	0.513322
713	14.26	9.73536	0.362559
714	14.28	14.3802	0.53554
715	14.3	11.3405	0.422335
716	14.32	16.3973	0.610658
717	14.34	12.278	0.457249
718	14.36	12.5479	0.4673
719	14.38	14.9484	0.5567
720	14.4	14.7211	0.548236
721	14.42	13.7836	0.513322
722	14.44	13.2297	0.492692
723	14.46	10.0763	0.375255
724	14.48	19.1956	0.714871
725	14.5	11.0422	0.411227
726	14.52	11.6388	0.433444
727	14.54	18.4427	0.686833
728	14.56	14.9342	0.556172
729	14.58	12.4768	0.464655
730	14.6	11.8518	0.441379
731	14.62	22.1359	0.824373
732	14.64	18.0592	0.672551
733	14.66	18.2013	0.677841
734	14.68	17.2354	0.64187
735	14.7	10.1899	0.379487
736	14.72	10.1899	0.379487
737	14.74	16.8518	0.627586
738	14.76	12.974	0.48317
739	14.78	15.3177	0.570454
740	14.8	17.6331	0.656681
741	14.82	10.7297	0.399589
742	14.84	15.8433	0.590028
743	14.86	11.8802	0.442437
744	14.88	16.2552	0.605368
745	14.9	14.0393	0.522844
746	14.92	18.9683	0.706407
747	14.94	11.795	0.439263
748	14.96	11.8802	0.442437
749	14.98	10.5308	0.392183
750	15	15.5166	0.57786
751	15.02	14.5223	0.54083
752	15.04	11.5251	0.429213
753	15.06	10.1331	0.377371
754	15.08	15.8433	0.590028
755	15.1	18.1445	0.675725
756	15.12	16.2836	0.606426
757	15.14	20.6302	0.768299
758	15.16	12.9172	0.481054
759	15.18	15.7723	0.587382
760	15.2	13.6558	0.508562
761	15.22	10.8433	0.403821
762	15.24	16.2552	0.605368
763	15.26	15.5592	0.579448
764	15.28	18.1445	0.675725
765	15.3	12.3348	0.459365
766	15.32	12.0933	0.450372
767	15.34	12.7183	0.473648
768	15.36	17.2495	0.642398
769	15.38	16.1984	0.603252
770	15.4	13.7979	0.513852
771	15.42	14.8632	0.553526
772	15.44	11.241	0.418633
773	15.46	12.3632	0.460423
774	15.48	17.4484	0.649804
775	15.5	10.616	0.395357
776	15.52	14.2808	0.531838
777	15.54	13.7979	0.513852
778	15.56	12.7893	0.476292
779	15.58	14.3518	0.534482
780	15.6	11.2268	0.418103
781	15.62	13.8831	0.517026
782	15.64	15.9995	0.595846
783	15.66	13.457	0.501156
784	15.68	15.1757	0.565164
785	15.7	15.8291	0.589498
786	15.72	10.8575	0.404349
787	15.74	13.4854	0.502214
788	15.76	14.7211	0.548236
789	15.78	18.7126	0.696885
790	15.8	14.9626	0.55723
791	15.82	17.6331	0.656681
792	15.84	16.2552	0.605368
793	15.86	16.6245	0.619122
794	15.88	20.5734	0.766183
795	15.9	15.2183	0.566752
796	15.92	17.5763	0.654565
797	15.94	11.2979	0.420749
798	15.96	14.5081	0.540302
799	15.98	18.4001	0.685247
800	16	9.30923	0.346689
801	16.02	9.30923	0.346689
802	16.04	15.2041	0.566222
803	16.06	22.1359	0.824373
804	16.08	14.0677	0.523902
805	16.1	17.6473	0.65721
806	16.12	17.0223	0.633934
807	16.14	20.1473	0.750313
808	16.16	14.991	0.558288
809	16.18	12.5905	0.468886
810	16.2	15.9427	0.59373
811	16.22	16.3831	0.61013
812	16.24	11.4115	0.424981
813	16.26	19.2666	0.717515
814	16.28	17.1927	0.640282
815	16.3	12.6615	0.471532
816	16.32	15.9711	0.594788
817	16.34	13.045	0.485814
818	16.36	9.52227	0.354623
819	16.38	8.40014	0.312833
820	16.4	16.3973	0.610658
821	16.42	12.2495	0.456191
822	16.44	15.5166	0.57786
823	16.46	12.2495	0.456191
824	16.48	17.9172	0.667261
825	16.5	18.116	0.674667
826	16.52	13.9683	0.5202
827	16.54	14.5791	0.542946
828	16.56	13.9967	0.521258
829	16.58	16.0564	0.597962
830	16.6	21.4399	0.798453
831	16.62	13.4143	0.499568
832	16.64	15.1757	0.565164
833	16.66	17.2638	0.642928
834	16.68	16.0422	0.597434
835	16.7	15.2751	0.568868
836	16.72	18.7268	0.697413
837	16.74	12.8035	0.476822
838	16.76	12.0933	0.450372
839	16.78	12.562	0.467828
840	16.8	13.5138	0.503272
841	16.82	15.6586	0.58315
842	16.84	10.4172	0.387951
843	16.86	13.5138	0.503272
844	16.88	20.1331	0.749785
845	16.9	12.6615	0.471532
846	16.92	10.7155	0.399059
847	16.94	11.2552	0.419161
848	16.96	11.4683	0.427097
849	16.98	11.795	0.439263
850	17	15.5166	0.57786
851	17.02	13.7836	0.513322
852	17.04	14.707	0.547708
853	17.06	16.4541	0.612774
854	17.08	19.0109	0.707993
855	17.1	13.3291	0.496394
856	17.12	13.0734	0.486872
857	17.14	15.9143	0.592672
858	17.16	8.10182	0.301723
859	17.18	9.80636	0.365203
860	17.2	13.812	0.51438
861	17.22	16.8802	0.628644
862	17.24	14.5507	0.541888
863	17.26	15.0195	0.559346
864	17.28	13.5848	0.505916
865	17.3	10.7439	0.400117
866	17.32	12.0081	0.447198
867	17.34	12.1359	0.451959
868	17.36	15.1615	0.564636
869	17.38	10.7155	0.399059
870	17.4	17.6047	0.655623
871	17.42	13.6274	0.507504
872	17.44	11.1842	0.416517
873	17.46	14.9626	0.55723
874	17.48	14.0961	0.52496
875	17.5	11.5251	0.429213
876	17.52	14.4086	0.536598
877	17.54	10.9854	0.409111
878	17.56	15.4882	0.576802
879	17.58	17.4768	0.650862
880	17.6	18.4854	0.688421
881	17.62	11.241	0.418633
882	17.64	15.5876	0.580506
883	17.66	11.2979	0.420749
884	17.68	14.991	0.558288
885	17.7	15.1331	0.563578
886	17.72	19.1388	0.712755
887	17.74	16.7382	0.623354
888	17.76	12.0649	0.449314
889	17.78	14.7354	0.548766
890	17.8	12.8177	0.47735
891	17.82	12.0507	0.448785
892	17.84	14.991	0.558288
893	17.86	13.2439	0.49322
894	17.88	10.6445	0.396415
895	17.9	15.0763	0.561462
896	17.92	15.1189	0.563048
897	17.94	15.0905	0.56199
898	17.96	18.1302	0.675196
899	17.98	17.1359	0.638166
900	18	19.4939	0.725979
901	18.02	12.7893	0.476292
902	18.04	11.9939	0.446669
903	18.06	14.9058	0.555114
904	18.08	12.2354	0.455662
905	18.1	12.4626	0.464126
906	18.12	16.4683	0.613304
907	18.14	8.95409	0.333463
908	18.16	13.3291	0.496394
909	18.18	12.3206	0.458836
910	18.2	14.92	0.555642
911	18.22	10.474	0.390067
912	18.24	16.4683	0.613304
913	18.26	13.7268	0.511206
914	18.28	18.8831	0.703233
915	18.3	16.4257	0.611716
916	18.32	12.7609	0.475234
917	18.34	16.7098	0.622296
918	18.36	16.6388	0.619652
919	18.38	15.062	0.560932
920	18.4	10.5734	0.393769
921	18.42	16.7666	0.624412
922	18.44	12.8888	0.479996
923	18.46	16.0564	0.597962
924	18.48	12.4058	0.46201
925	18.5	16.866	0.628116
926	18.52	14.1245	0.526018
927	18.54	13.0308	0.485286
928	18.56	12.1501	0.452488
929	18.58	12.8604	0.478938
930	18.6	11.2552	0.419161
931	18.62	17.491	0.651391
932	18.64	17.7325	0.660384
933	18.66	16.099	0.59955
934	18.68	12.6331	0.470474
935	18.7	12.7467	0.474706
936	18.72	13.741	0.511736
937	18.74	14.6501	0.545592
938	18.76	11.653	0.433973
939	18.78	18.116	0.674667
940	18.8	14.3234	0.533424
941	18.82	14.1814	0.528134
942	18.84	11.1416	0.414929
943	18.86	15.6018	0.581034
944	18.88	8.65582	0.322355
945	18.9	8.67	0.322883
946	18.92	14.6785	0.54665
947	18.94	17.5052	0.65192
948	18.96	15.0195	0.559346
949	18.98	18.0876	0.673609
950	19	11.9939	0.446669
951	19.02	14.5365	0.54136
952	19.04	16.1842	0.602724
953	19.06	18.812	0.700587
954	19.08	16.8234	0.626528
955	19.1	15.8291	0.589498
956	19.12	13.6274	0.507504
957	19.14	12.5479	0.4673
958	19.16	9.77795	0.364145
959	19.18	13.1729	0.490576
960	19.2	16.9229	0.630232
961	19.22	10.0905	0.375783
962	19.24	17.0507	0.634992
963	19.26	8.25809	0.307543
964	19.28	13.457	0.501156
965	19.3	8.95409	0.333463
966	19.32	15.2325	0.56728
967	19.34	20.4456	0.761423
968	19.36	14.4797	0.539244
969	19.38	15.8433	0.590028
970	19.4	15.9001	0.592144
971	19.42	15.4314	0.574686
972	19.44	14.3376	0.533954
973	19.46	12.3348	0.459365
974	19.48	10.8575	0.404349
975	19.5	17.42	0.648746
976	19.52	17.5763	0.654565
977	19.54	19.2524	0.716987
978	19.56	16.099	0.59955
979	19.58	16.0422	0.597434
980	19.6	13.9257	0.518612
981	19.62	8.99673	0.335051
982	19.64	15.8291	0.589498
983	19.66	15.5308	0.57839
984	19.68	16.582	0.617536
985	19.7	15.2609	0.568338
986	19.72	12.5905	0.468886
987	19.74	11.241	0.418633
988	19.76	9.66432	0.359913
989	19.78	12.4342	0.463068
990	19.8	13.67	0.50909
991	19.82	14.7922	0.550882
992	19.84	15.1047	0.56252
993	19.86	21.6388	0.805859
994	19.88	17.1217	0.637638
995	19.9	12.7183	0.473648
996	19.92	13.7268	0.511206
997	19.94	12.4342	0.463068
998	19.96	14.9768	0.557758
999	19.98	13.1586	0.490046
1000	20	12.2638	0.45672
1001	20.02	12.1927	0.454075
1002	20.04	11.6956	0.43556
1003	20.06	15.1615	0.564636
1004	20.08	16.653	0.62018
1005	20.1	13.741	0.511736
1006	20.12	14.5365	0.54136
1007	20.14	13.7836	0.513322
1008	20.16	13.528	0.5038
1009	20.18	15.4598	0.575744
1010	20.2	16.9655	0.631818
1011	20.22	14.8916	0.554584
1012	20.24	13.6132	0.506974
1013	20.26	14.2808	0.531838
1014	20.28	14.153	0.527076
1015	20.3	17.2638	0.642928
1016	20.32	16.8518	0.627586
1017	20.34	11.6814	0.435031
1018	20.36	16.4115	0.611188
1019	20.38	17.6757	0.658268
1020	20.4	17.1359	0.638166
1021	20.42	15.9001	0.592144
1022	20.44	14.8632	0.553526
1023	20.46	16.5393	0.615948
1024	20.48	12.7183	0.473648
1025	20.5	14.224	0.529722
1026	20.52	13.8547	0.515968
1027	20.54	15.5876	0.580506
1028	20.56	11.7524	0.437676
1029	20.58	15.4172	0.574158
1030	20.6	14.991	0.558288
1031	20.62	12.349	0.459894
1032	20.64	17.903	0.666732
1033	20.66	13.2013	0.491634
1034	20.68	11.8802	0.442437
1035	20.7	17.3916	0.647688
1036	20.72	15.1047	0.56252
1037	20.74	12.1785	0.453546
1038	20.76	15.3888	0.5731
1039	20.78	10.9854	0.409111
1040	20.8	15.1757	0.565164
1041	20.82	10.0336	0.373667
1042	20.84	14.437	0.537656
1043	20.86	18.1586	0.676254
1044	20.88	11.3973	0.424451
1045	20.9	10.8433	0.403821
1046	20.92	19.1104	0.711697
1047	20.94	19.8348	0.738675
1048	20.96	12.1217	0.45143
1049	20.98	11.6956	0.43556
1050	21	12.4058	0.46201
1051	21.02	15.7865	0.587912
1052	21.04	12.8035	0.476822
1053	21.06	14.437	0.537656
1054	21.08	15.2609	0.568338
1055	21.1	12.5195	0.466242
1056	21.12	14.9768	0.557758
1057	21.14	14.3234	0.533424
1058	21.16	15.0052	0.558816
1059	21.18	14.8916	0.554584
1060	21.2	21.7524	0.810091
1061	21.22	10.1189	0.376841
1062	21.24	18.6274	0.693711
1063	21.26	17.3064	0.644514
1064	21.28	12.2922	0.457778
1065	21.3	13.7268	0.511206
1066	21.32	13.4854	0.502214
1067	21.34	11.5535	0.430271
1068	21.36	15.9001	0.592144
1069	21.38	16.6388	0.619652
1070	21.4	12.5763	0.468358
1071	21.42	16.1416	0.601136
1072	21.44	11.3973	0.424451
1073	21.46	14.4797	0.539244
1074	21.48	15.5592	0.579448
1075	21.5	8.9825	0.334521
1076	21.52	17.2922	0.643986
1077	21.54	19.8064	0.737617
1078	21.56	19.1956	0.714871
1079	21.58	12.7751	0.475764
1080	21.6	11.1842	0.416517
1081	21.62	14.8632	0.553526
1082	21.64	13.7126	0.510678
1083	21.66	16.3263	0.608014
1084	21.68	14.0393	0.522844
1085	21.7	16.2126	0.603782
1086	21.72	12.8461	0.478408
1087	21.74	15.8575	0.590556
1088	21.76	7.53364	0.280563
1089	21.78	16.3689	0.6096
1090	21.8	13.1729	0.490576
1091	21.82	13.6132	0.506974
1092	21.84	9.62173	0.358327
1093	21.86	11.3405	0.422335
1094	21.88	11.937	0.444553
1095	21.9	13.187	0.491104
1096	21.92	11.8376	0.44085
1097	21.94	14.153	0.527076
1098	21.96	12.8035	0.476822
1099	21.98	11.8376	0.44085
1100	22	17.0365	0.634464
1101	22.02	18.8547	0.702175
1102	22.04	15.1047	0.56252
1103	22.06	11.099	0.413343
1104	22.08	15.0336	0.559874
1105	22.1	13.4285	0.500098
1106	22.12	13.3291	0.496394
1107	22.14	14.1814	0.528134
1108	22.16	21.17	0.788401
1109	22.18	18.7979	0.700059
1110	22.2	18.457	0.687363
1111	22.22	12.1359	0.451959
1112	22.24	11.4399	0.426039
1113	22.26	11.8945	0.442966
1114	22.28	14.2666	0.531308
1115	22.3	13.3007	0.495336
1116	22.32	6.52514	0.243005
1117	22.34	16.8802	0.628644
1118	22.36	14.2808	0.531838
1119	22.38	13.9967	0.521258
1120	22.4	11.2268	0.418103
1121	22.42	21.9229	0.816439
1122	22.44	19.3802	0.721747
1123	22.46	14.5933	0.543476
1124	22.48	13.9967	0.521258
1125	22.5	11.6388	0.433444
1126	22.52	15.8007	0.58844
1127	22.54	16.9513	0.63129
1128	22.56	13.4711	0.501684
1129	22.58	15.2041	0.566222
1130	22.6	13.4285	0.500098
1131	22.62	18.9541	0.705877
1132	22.64	11.4683	0.427097
1133	22.66	10.8717	0.404879
1134	22.68	13.741	0.511736
1135	22.7	13.1445	0.489518
1136	22.72	14.3802	0.53554
1137	22.74	12.2638	0.45672
1138	22.76	17.5763	0.654565
1139	22.78	11.1416	0.414929
1140	22.8	17.491	0.651391
1141	22.82	15.6018	0.581034
1142	22.84	10.9001	0.405937
1143	22.86	13.0876	0.487402
1144	22.88	12.6331	0.470474
1145	22.9	13.599	0.506446
1146	22.92	14.5081	0.540302
1147	22.94	16.3263	0.608014
1148	22.96	14.2524	0.53078
1149	22.98	19.0251	0.708523
1150	23	10.3461	0.385305
1151	23.02	15.332	0.570984
1152	23.04	16.6672	0.62071
1153	23.06	13.6274	0.507504
1154	23.08	13.3859	0.49851
1155	23.1	13.3433	0.496924
1156	23.12	17.0791	0.63605
1157	23.14	12.4768	0.464655
1158	23.16	16.4399	0.612246
1159	23.18	17.42	0.648746
1160	23.2	13.599	0.506446
1161	23.22	10.7155	0.399059
1162	23.24	15.4882	0.576802
1163	23.26	15.7581	0.586854
1164	23.28	12.2354	0.455662
1165	23.3	13.2155	0.492162
1166	23.32	11.4257	0.425509
1167	23.34	9.97682	0.371551
1168	23.36	12.0507	0.448785
1169	23.38	15.0052	0.558816
1170	23.4	13.0876	0.487402
1171	23.42	20.0336	0.746081
1172	23.44	19.295	0.718573
1173	23.46	18.4285	0.686305
1174	23.48	12.3774	0.460952
1175	23.5	13.2013	0.491634
1176	23.52	10.474	0.390067
1177	23.54	17.5479	0.653507
1178	23.56	16.0706	0.598492
1179	23.58	13.1018	0.48793
1180	23.6	13.4143	0.499568
1181	23.62	12.7325	0.474176
1182	23.64	11.312	0.421277
1183	23.66	14.0677	0.523902
1184	23.68	14.92	0.555642
1185	23.7	9.65014	0.359385
1186	23.72	14.9626	0.55723
1187	23.74	16.3547	0.609072
1188	23.76	10.474	0.390067
1189	23.78	17.4626	0.650333
1190	23.8	12.8604	0.478938
1191	23.82	10.9711	0.408581
1192	23.84	13.9115	0.518084
1193	23.86	15.6018	0.581034
1194	23.88	13.9825	0.520728
1195	23.9	17.7183	0.659855
1196	23.92	16.1274	0.600608
1197	23.94	13.8831	0.517026
1198	23.96	14.5081	0.540302
1199	23.98	17.4484	0.649804
1200	24	11.1416	0.414929
1201	24.02	18.2013	0.677841
1202	24.04	13.7126	0.510678
1203	24.06	12.3632	0.460423
1204	24.08	12.7041	0.473118
1205	24.1	15.3177	0.570454
1206	24.12	16.3405	0.608542
1207	24.14	14.9626	0.55723
1208	24.16	22.6473	0.843417
1209	24.18	8.13023	0.302781
1210	24.2	16.3263	0.608014
1211	24.22	11.6104	0.432386
1212	24.24	12.0507	0.448785
1213	24.26	9.65014	0.359385
1214	24.28	15.0195	0.559346
1215	24.3	14.8064	0.55141
1216	24.32	13.2439	0.49322
1217	24.34	13.8547	0.515968
1218	24.36	15.5876	0.580506
1219	24.38	16.9939	0.632876
1220	24.4	12.1927	0.454075
1221	24.42	13.5422	0.50433
1222	24.44	16.1132	0.600078
1223	24.46	15.1473	0.564106
1224	24.48	13.8547	0.515968
1225	24.5	15.4882	0.576802
1226	24.52	9.65014	0.359385
1227	24.54	13.6984	0.510148
1228	24.56	15.0905	0.56199
1229	24.58	11.0138	0.410169
1230	24.6	13.4143	0.499568
1231	24.62	14.0393	0.522844
1232	24.64	9.62173	0.358327
1233	24.66	13.8405	0.515438
1234	24.68	18.5706	0.691595
1235	24.7	14.3376	0.533954
1236	24.72	13.9115	0.518084
1237	24.74	14.8774	0.554056
1238	24.76	13.7268	0.511206
1239	24.78	13.741	0.511736
1240	24.8	15.2467	0.56781
1241	24.82	12.349	0.459894
1242	24.84	12.8177	0.47735
1243	24.86	17.2638	0.642928
1244	24.88	15.8717	0.591086
1245	24.9	15.8575	0.590556
1246	24.92	13.8547	0.515968
1247	24.94	10.3461	0.385305
1248	24.96	16.1842	0.602724
1249	24.98	10.1757	0.378957
1250	25	11.7524	0.437676
1251	25.02	12.1359	0.451959
1252	25.04	11.6956	0.43556
1253	25.06	19.6501	0.731799
1254	25.08	14.5507	0.541888
1255	25.1	16.0848	0.59902
1256	25.12	17.2638	0.642928
1257	25.14	15.0905	0.56199
1258	25.16	18.5706	0.691595
1259	25.18	4.70695	0.175294
1260	25.2	16.3689	0.6096
1261	25.22	16.9229	0.630232
1262	25.24	15.1473	0.564106
1263	25.26	15.3035	0.569926
1264	25.28	10.9995	0.409639
1265	25.3	16.0706	0.598492
1266	25.32	8.41432	0.313361
1267	25.34	11.5535	0.430271
1268	25.36	15.6729	0.58368
1269	25.38	12.3064	0.458307
1270	25.4	15.8007	0.58844
1271	25.42	15.3035	0.569926
1272	25.44	15.7439	0.586324
1273	25.46	15.1189	0.563048
1274	25.48	12.6615	0.471532
1275	25.5	20.062	0.747139
1276	25.52	17.974	0.669377
1277	25.54	14.153	0.527076
1278	25.56	12.6615	0.471532
1279	25.58	14.5081	0.540302
1280	25.6	16.2836	0.606426
1281	25.62	11.9939	0.446669
1282	25.64	13.4995	0.502742
1283	25.66	17.349	0.646101
1284	25.68	12.5479	0.4673
1285	25.7	11.8945	0.442966
1286	25.72	14.5649	0.542418
1287	25.74	11.866	0.441908
1288	25.76	16.1274	0.600608
1289	25.78	13.5564	0.504858
1290	25.8	17.4768	0.650862
1291	25.82	13.8973	0.517554
1292	25.84	15.7297	0.585796
1293	25.86	13.3717	0.497982
1294	25.88	11.3689	0.423393
1295	25.9	15.1331	0.563578
1296	25.92	18.7979	0.700059
1297	25.94	15.3177	0.570454
1298	25.96	13.741	0.511736
1299	25.98	16.7808	0.624942
1300	26	14.2382	0.53025
1301	26.02	14.7638	0.549824
1302	26.04	14.0961	0.52496
1303	26.06	12.4768	0.464655
1304	26.08	15.3035	0.569926
1305	26.1	15.2609	0.568338
1306	26.12	13.5422	0.50433
1307	26.14	12.3348	0.459365
1308	26.16	15.7013	0.584738
1309	26.18	12.7751	0.475764
1310	26.2	14.9768	0.557758
1311	26.22	16.8234	0.626528
1312	26.24	16.653	0.62018
1313	26.26	16.2552	0.605368
1314	26.28	11.6672	0.434502
1315	26.3	13.9541	0.51967
1316	26.32	13.0592	0.486344
1317	26.34	12.8461	0.478408
1318	26.36	16.0422	0.597434
1319	26.38	16.4257	0.611716
1320	26.4	18.1445	0.675725
1321	26.42	17.42	0.648746
1322	26.44	12.9314	0.481582
1323	26.46	12.207	0.454604
1324	26.48	14.1814	0.528134
1325	26.5	15.3177	0.570454
1326	26.52	20.1473	0.750313
1327	26.54	16.2126	0.603782
1328	26.56	18.1445	0.675725
1329	26.58	17.207	0.640812
1330	26.6	11.3689	0.423393
1331	26.62	11.8945	0.442966
1332	26.64	11.9086	0.443495
1333	26.66	13.6842	0.50962
1334	26.68	14.5791	0.542946
1335	26.7	12.0507	0.448785
1336	26.72	18.1018	0.674138
1337	26.74	12.0365	0.448256
1338	26.76	17.4626	0.650333
1339	26.78	13.116	0.48846
1340	26.8	16.2979	0.606956
1341	26.82	14.082	0.524432
1342	26.84	12.2922	0.457778
1343	26.86	14.1388	0.526548
1344	26.88	13.1018	0.48793
1345	26.9	20.3745	0.758777
1346	26.92	13.7695	0.512794
1347	26.94	17.6615	0.657739
1348	26.96	16.4967	0.614362
1349	26.98	14.153	0.527076
1350	27	15.7581	0.586854
1351	27.02	9.89159	0.368377
1352	27.04	15.2751	0.568868
1353	27.06	17.2495	0.642398
1354	27.08	15.4172	0.574158
1355	27.1	12.6047	0.469416
1356	27.12	13.0734	0.486872
1357	27.14	10.7865	0.401705
1358	27.16	11.2979	0.420749
1359	27.18	8.93991	0.332935
1360	27.2	12.9598	0.48264
1361	27.22	17.832	0.664087
1362	27.24	15.3177	0.570454
1363	27.26	17.0507	0.634992
1364	27.28	13.7268	0.511206
1365	27.3	14.0393	0.522844
1366	27.32	13.3575	0.497452
1367	27.34	13.3007	0.495336
1368	27.36	19.8632	0.739733
1369	27.38	15.1473	0.564106
1370	27.4	12.8035	0.476822
1371	27.42	16.3405	0.608542
1372	27.44	13.457	0.501156
1373	27.46	15.2041	0.566222
1374	27.48	14.9058	0.555114
1375	27.5	18.0876	0.673609
1376	27.52	13.116	0.48846
1377	27.54	12.6473	0.471002
1378	27.56	8.045	0.299607
1379	27.58	15.8007	0.58844
1380	27.6	18.8831	0.703233
1381	27.62	17.2495	0.642398
1382	27.64	11.866	0.441908
1383	27.66	16.4825	0.613832
1384	27.68	12.6473	0.471002
1385	27.7	15.5734	0.579976
1386	27.72	17.3064	0.644514
1387	27.74	13.6132	0.506974
1388	27.76	15.4314	0.574686
1389	27.78	11.0422	0.411227
1390	27.8	19.92	0.741849
1391	27.82	13.9257	0.518612
1392	27.84	18.0166	0.670964
1393	27.86	12.0791	0.449843
1394	27.88	10.4456	0.389009
1395	27.9	14.0251	0.522316
1396	27.92	13.2723	0.494278
1397	27.94	14.2666	0.531308
1398	27.96	12.4626	0.464126
1399	27.98	14.2524	0.53078
1400	28	14.6643	0.54612
1401	28.02	16.6104	0.618594
1402	28.04	16.312	0.607484
1403	28.06	11.5251	0.429213
1404	28.08	12.8604	0.478938
1405	28.1	21.9513	0.817497
1406	28.12	15.9711	0.594788
1407	28.14	15.5166	0.57786
1408	28.16	9.02514	0.336109
1409	28.18	18.457	0.687363
1410	28.2	12.4626	0.464126
1411	28.22	12.5336	0.46677
1412	28.24	13.8973	0.517554
1413	28.26	13.0024	0.484228
1414	28.28	16.312	0.607484
1415	28.3	20.2751	0.755075
1416	28.32	17.2638	0.642928
1417	28.34	14.7922	0.550882
1418	28.36	15.687	0.584208
1419	28.38	11.1842	0.416517
1420	28.4	9.87741	0.367849
1421	28.42	15.3035	0.569926
1422	28.44	13.6274	0.507504
1423	28.46	14.2098	0.529192
1424	28.48	18.6558	0.694769
1425	28.5	17.7467	0.660913
1426	28.52	15.5734	0.579976
1427	28.54	11.795	0.439263
1428	28.56	14.1104	0.52549
1429	28.58	11.8376	0.44085
1430	28.6	10.6018	0.394827
1431	28.62	15.8433	0.590028
1432	28.64	15.2041	0.566222
1433	28.66	14.2808	0.531838
1434	28.68	9.96264	0.371023
1435	28.7	17.8035	0.663029
1436	28.72	14.991	0.558288
1437	28.74	12.1643	0.453017
1438	28.76	15.4172	0.574158
1439	28.78	15.616	0.581564
1440	28.8	12.3348	0.459365
1441	28.82	12.974	0.48317
1442	28.84	10.5876	0.394299
1443	28.86	14.1388	0.526548
1444	28.88	16.3831	0.61013
1445	28.9	12.7183	0.473648
1446	28.92	20.9711	0.780995
1447	28.94	10.4882	0.390595
1448	28.96	16.1132	0.600078
1449	28.98	13.187	0.491104
1450	29	14.6359	0.545062
1451	29.02	12.0791	0.449843
1452	29.04	10.4314	0.388479
1453	29.06	14.92	0.555642
1454	29.08	16.9086	0.629702
1455	29.1	14.082	0.524432
1456	29.12	16.1416	0.601136
1457	29.14	13.6558	0.508562
1458	29.16	11.8234	0.440321
1459	29.18	19.8916	0.740791
1460	29.2	12.1643	0.453017
1461	29.22	14.5081	0.540302
1462	29.24	13.5138	0.503272
1463	29.26	15.403	0.573628
1464	29.28	11.7666	0.438205
1465	29.3	17.207	0.640812
1466	29.32	12.8888	0.479996
1467	29.34	17.4626	0.650333
1468	29.36	15.0052	0.558816
1469	29.38	16.3405	0.608542
1470	29.4	17.7467	0.660913
1471	29.42	13.8973	0.517554
1472	29.44	12.8461	0.478408
1473	29.46	16.241	0.60484
1474	29.48	11.3973	0.424451
1475	29.5	13.5564	0.504858
1476	29.52	16.8945	0.629174
1477	29.54	9.76377	0.363617
1478	29.56	12.5336	0.46677
1479	29.58	16.4257	0.611716
1480	29.6	11.4257	0.425509
1481	29.62	13.0592	0.486344
1482	29.64	9.63591	0.358855
1483	29.66	17.2495	0.642398
1484	29.68	15.9001	0.592144
1485	29.7	14.6359	0.545062
1486	29.72	11.5961	0.431857
1487	29.74	12.4626	0.464126
1488	29.76	17.7751	0.661971
1489	29.78	17.6473	0.65721
1490	29.8	15.1189	0.563048
1491	29.82	14.5365	0.54136
1492	29.84	12.6189	0.469944
1493	29.86	11.4257	0.425509
1494	29.88	18.4711	0.687891
1495	29.9	10.1899	0.379487
1496	29.92	9.38023	0.349333
1497	29.94	15.616	0.581564
1498	29.96	13.4995	0.502742
1499	29.98	16.795	0.62547
1500	30	15.8433	0.590028
1501	30.02	15.2893	0.569396
1502	30.04	18.1586	0.676254
1503	30.06	19.2382	0.716457
1504	30.08	15.474	0.576274
1505	30.1	11.2979	0.420749
1506	30.12	15.332	0.570984
1507	30.14	15.9711	0.594788
1508	30.16	13.8263	0.51491
1509	30.18	18.5706	0.691595
1510	30.2	14.6501	0.545592
1511	30.22	18.6416	0.694239
1512	30.24	10.5166	0.391653
1513	30.26	13.9967	0.521258
1514	30.28	14.5791	0.542946
1515	30.3	15.8575	0.590556
1516	30.32	15.6586	0.58315
1517	30.34	13.3007	0.495336
1518	30.36	10.2893	0.383189
1519	30.38	16.3263	0.608014
1520	30.4	17.2922	0.643986
1521	30.42	14.3234	0.533424
1522	30.44	13.9825	0.520728
1523	30.46	16.0848	0.59902
1524	30.48	13.187	0.491104
1525	30.5	16.0422	0.597434
1526	30.52	17.8461	0.664616
1527	30.54	13.0024	0.484228
1528	30.56	14.2808	0.531838
1529	30.58	14.3376	0.533954
1530	30.6	17.2354	0.64187
1531	30.62	10.9143	0.406465
1532	30.64	11.5961	0.431857
1533	30.66	15.6729	0.58368
1534	30.68	14.437	0.537656
1535	30.7	13.9967	0.521258
1536	30.72	14.6501	0.545592
1537	30.74	15.1189	0.563048
1538	30.76	14.3802	0.53554
1539	30.78	17.3206	0.645044
1540	30.8	15.1615	0.564636
1541	30.82	13.6984	0.510148
1542	30.84	15.5308	0.57839
1543	30.86	9.94841	0.370493
1544	30.88	15.1189	0.563048
1545	30.9	18.3149	0.682073
1546	30.92	18.7552	0.698471
1547	30.94	15.2325	0.56728
1548	30.96	18.812	0.700587
1549	30.98	14.0109	0.521786
1550	31	11.028	0.410697
1551	31.02	12.5336	0.46677
1552	31.04	15.8433	0.590028
1553	31.06	11.937	0.444553
1554	31.08	9.57909	0.356739
1555	31.1	13.5138	0.503272
1556	31.12	18.0166	0.670964
1557	31.14	12.3206	0.458836
1558	31.16	11.3973	0.424451
1559	31.18	12.4058	0.46201
1560	31.2	11.5961	0.431857
1561	31.22	16.2836	0.606426
1562	31.24	13.4995	0.502742
1563	31.26	10.5876	0.394299
1564	31.28	13.5848	0.505916
1565	31.3	12.1359	0.451959
1566	31.32	18.2581	0.679957
1567	31.34	15.2609	0.568338
1568	31.36	17.278	0.643456
1569	31.38	14.1104	0.52549
1570	31.4	13.3433	0.496924
1571	31.42	18.2297	0.678899
1572	31.44	13.528	0.5038
1573	31.46	14.9626	0.55723
1574	31.48	14.2098	0.529192
1575	31.5	12.7325	0.474176
1576	31.52	12.4058	0.46201
1577	31.54	18.1445	0.675725
1578	31.56	13.3433	0.496924
1579	31.58	10.1757	0.378957
1580	31.6	18.9257	0.704819
1581	31.62	19.5649	0.728625
1582	31.64	14.3518	0.534482
1583	31.66	17.2354	0.64187
1584	31.68	14.9058	0.555114
1585	31.7	12.0649	0.449314
1586	31.72	12.562	0.467828
1587	31.74	18.599	0.692653
1588	31.76	9.59332	0.357269
1589	31.78	15.3035	0.569926
1590	31.8	13.8263	0.51491
1591	31.82	12.5905	0.468886
1592	31.84	20.2751	0.755075
1593	31.86	12.0649	0.449314
1594	31.88	17.562	0.654036
1595	31.9	9.42286	0.350921
1596	31.92	13.4711	0.501684
1597	31.94	7.61886	0.283737
1598	31.96	11.2268	0.418103
1599	31.98	12.1785	0.453546
1600	32	17.207	0.640812
1601	32.02	9.20977	0.342985
1602	32.04	11.6388	0.433444
1603	32.06	19.0251	0.708523
1604	32.08	14.4797	0.539244
1605	32.1	15.0336	0.559874
1606	32.12	19.2666	0.717515
1607	32.14	7.7325	0.287969
1608	32.16	11.2836	0.420219
1609	32.18	13.3007	0.495336
1610	32.2	15.7865	0.587912
1611	32.22	17.8888	0.666203
1612	32.24	10.9427	0.407523
1613	32.26	14.1245	0.526018
1614	32.28	12.7609	0.475234
1615	32.3	17.7467	0.660913
1616	32.32	13.187	0.491104
1617	32.34	14.2382	0.53025
1618	32.36	14.6501	0.545592
1619	32.38	19.778	0.736559
1620	32.4	14.6643	0.54612
1621	32.42	13.8263	0.51491
1622	32.44	13.2013	0.491634
1623	32.46	11.795	0.439263
1624	32.48	9.03932	0.336637
1625	32.5	15.0336	0.559874
1626	32.52	14.5081	0.540302
1627	32.54	16.9513	0.63129
1628	32.56	12.1643	0.453017
1629	32.58	15.4598	0.575744
1630	32.6	14.153	0.527076
1631	32.62	15.687	0.584208
1632	32.64	17.207	0.640812
1633	32.66	14.5933	0.543476
1634	32.68	11.795	0.439263
1635	32.7	10.8433	0.403821
1636	32.72	13.7552	0.512264
1637	32.74	16.2836	0.606426
1638	32.76	16.5677	0.617006
1639	32.78	8.93991	0.332935
1640	32.8	13.6842	0.50962
1641	32.82	16.099	0.59955
1642	32.84	13.2723	0.494278
1643	32.86	10.0195	0.373139
1644	32.88	13.3859	0.49851
1645	32.9	12.6331	0.470474
1646	32.92	13.9825	0.520728
1647	32.94	10.1757	0.378957
1648	32.96	18.3007	0.681543
1649	32.98	13.9257	0.518612
1650	33	11.582	0.431329
1651	33.02	14.366	0.535012
1652	33.04	12.3348	0.459365
1653	33.06	14.4229	0.537128
1654	33.08	14.991	0.558288
1655	33.1	14.8916	0.554584
1656	33.12	14.1245	0.526018
1657	33.14	13.3149	0.495866
1658	33.16	18.1729	0.676783
1659	33.18	11.2979	0.420749
1660	33.2	15.5876	0.580506
1661	33.22	16.5677	0.617006
1662	33.24	18.2439	0.679427
1663	33.26	9.66432	0.359913
1664	33.28	13.6558	0.508562
1665	33.3	13.0024	0.484228
1666	33.32	13.3291	0.496394
1667	33.34	14.5791	0.542946
1668	33.36	16.0848	0.59902
1669	33.38	13.7695	0.512794
1670	33.4	15.1047	0.56252
1671	33.42	18.6984	0.696355
1672	33.44	12.3632	0.460423
1673	33.46	16.9655	0.631818
1674	33.48	17.5763	0.654565
1675	33.5	13.3859	0.49851
1676	33.52	10.9143	0.406465
1677	33.54	15.957	0.59426
1678	33.56	13.4143	0.499568
1679	33.58	14.3092	0.532896
1680	33.6	18.2155	0.67837
1681	33.62	14.3945	0.53607
1682	33.64	15.1047	0.56252
1683	33.66	9.849	0.366791
1684	33.68	16.2836	0.606426
1685	33.7	14.8916	0.554584
1686	33.72	13.3007	0.495336
1687	33.74	12.7467	0.474706
1688	33.76	14.7922	0.550882
1689	33.78	15.1473	0.564106
1690	33.8	18.2297	0.678899
1691	33.82	16.5109	0.61489
1692	33.84	13.7836	0.513322
1693	33.86	13.2723	0.494278
1694	33.88	14.3092	0.532896
1695	33.9	13.741	0.511736
1696	33.92	17.0081	0.633406
1697	33.94	13.4285	0.500098
1698	33.96	11.2836	0.420219
1699	33.98	20.4598	0.761951
1700	34	16.5393	0.615948
1701	34.02	16.2126	0.603782
1702	34.04	15.8149	0.58897
1703	34.06	17.8177	0.663558
1704	34.08	15.7581	0.586854
1705	34.1	11.6672	0.434502
1706	34.12	10.5876	0.394299
1707	34.14	11.1842	0.416517
1708	34.16	14.5791	0.542946
1709	34.18	17.9598	0.668848
1710	34.2	16.2552	0.605368
1711	34.22	14.5507	0.541888
1712	34.24	12.7751	0.475764
1713	34.26	13.5422	0.50433
1714	34.28	16.099	0.59955
1715	34.3	15.8007	0.58844
1716	34.32	10.2751	0.382661
1717	34.34	16.4825	0.613832
1718	34.36	14.9768	0.557758
1719	34.38	20.7297	0.772003
1720	34.4	19.0393	0.709051
1721	34.42	7.19273	0.267867
1722	34.44	18.6842	0.695827
1723	34.46	18.457	0.687363
1724	34.48	16.4257	0.611716
1725	34.5	18.812	0.700587
1726	34.52	9.94841	0.370493
1727	34.54	16.0422	0.597434
1728	34.56	14.6075	0.544004
1729	34.58	13.4143	0.499568
1730	34.6	11.6245	0.432915
1731	34.62	14.5791	0.542946
1732	34.64	15.1615	0.564636
1733	34.66	11.3831	0.423923
1734	34.68	15.4882	0.576802
1735	34.7	14.8206	0.55194
1736	34.72	13.0166	0.484756
1737	34.74	18.0024	0.670435
1738	34.76	17.5905	0.655094
1739	34.78	9.69273	0.360971
1740	34.8	14.2666	0.531308
1741	34.82	13.9257	0.518612
1742	34.84	12.5905	0.468886
1743	34.86	6.46832	0.240889
1744	34.88	17.2354	0.64187
1745	34.9	14.6927	0.547178
1746	34.92	17.0791	0.63605
1747	34.94	19.0535	0.709581
1748	34.96	17.7467	0.660913
1749	34.98	18.7836	0.699529
1750	35	18.2581	0.679957
1751	35.02	11.9513	0.445082
1752	35.04	15.332	0.570984
1753	35.06	12.9598	0.48264
1754	35.08	16.866	0.628116
1755	35.1	10.0763	0.375255
1756	35.12	11.1416	0.414929
1757	35.14	14.7922	0.550882
1758	35.16	12.491	0.465184
1759	35.18	13.3717	0.497982
1760	35.2	21.312	0.793691
1761	35.22	16.0422	0.597434
1762	35.24	13.9541	0.51967
1763	35.26	12.6331	0.470474
1764	35.28	15.6586	0.58315
1765	35.3	18.9683	0.706407
1766	35.32	13.1729	0.490576
1767	35.34	12.9456	0.482112
1768	35.36	15.4882	0.576802
1769	35.38	12.4626	0.464126
1770	35.4	11.1558	0.415459
1771	35.42	11.7524	0.437676
1772	35.44	14.153	0.527076
1773	35.46	16.4541	0.612774
1774	35.48	13.5138	0.503272
1775	35.5	14.3376	0.533954
1776	35.52	15.3177	0.570454
1777	35.54	13.0024	0.484228
1778	35.56	11.8802	0.442437
1779	35.58	13.0592	0.486344
1780	35.6	12.207	0.454604
1781	35.62	13.741	0.511736
1782	35.64	15.9711	0.594788
1783	35.66	18.2155	0.67837
1784	35.68	11.8234	0.440321
1785	35.7	15.7439	0.586324
1786	35.72	14.7354	0.548766
1787	35.74	15.0763	0.561462
1788	35.76	14.6075	0.544004
1789	35.78	13.599	0.506446
1790	35.8	13.9825	0.520728
1791	35.82	13.812	0.51438
1792	35.84	14.1956	0.528664
1793	35.86	14.3234	0.533424
1794	35.88	13.8405	0.515438
1795	35.9	14.9626	0.55723
1796	35.92	18.6416	0.694239
1797	35.94	15.6445	0.582622
1798	35.96	13.8547	0.515968
1799	35.98	12.42	0.462539
1800	36	15.6445	0.582622
1801	36.02	18.9683	0.706407
1802	36.04	14.9058	0.555114
1803	36.06	13.9399	0.519142
1804	36.08	17.5763	0.654565
1805	36.1	13.3717	0.497982
1806	36.12	14.0251	0.522316
1807	36.14	15.7439	0.586324
1808	36.16	15.9995	0.595846
1809	36.18	15.1899	0.565694
1810	36.2	16.724	0.622826
1811	36.22	12.5763	0.468358
1812	36.24	12.0791	0.449843
1813	36.26	16.582	0.617536
1814	36.28	11.7098	0.436089
1815	36.3	14.3945	0.53607
1816	36.32	18.4285	0.686305
1817	36.34	12.974	0.48317
1818	36.36	12.6047	0.469416
1819	36.38	12.9598	0.48264
1820	36.4	15.6586	0.58315
1821	36.42	17.6189	0.656152
1822	36.44	15.1899	0.565694
1823	36.46	13.0308	0.485286
1824	36.48	14.2808	0.531838
1825	36.5	17.349	0.646101
1826	36.52	11.1842	0.416517
1827	36.54	11.6956	0.43556
1828	36.56	14.92	0.555642
1829	36.58	15.7155	0.585266
1830	36.6	15.9001	0.592144
1831	36.62	11.6672	0.434502
1832	36.64	14.0961	0.52496
1833	36.66	15.0905	0.56199
1834	36.68	14.366	0.535012
1835	36.7	10.2751	0.382661
1836	36.72	14.0677	0.523902
1837	36.74	15.3888	0.5731
1838	36.76	13.5564	0.504858
1839	36.78	14.295	0.532366
1840	36.8	12.6047	0.469416
1841	36.82	15.5166	0.57786
1842	36.84	12.6615	0.471532
1843	36.86	14.3802	0.53554
1844	36.88	10.1331	0.377371
1845	36.9	15.1473	0.564106
1846	36.92	14.92	0.555642
1847	36.94	16.9086	0.629702
1848	36.96	10.2467	0.381603
1849	36.98	15.8859	0.591614
1850	37	15.3888	0.5731
1851	37.02	21.1842	0.788931
1852	37.04	16.0848	0.59902
1853	37.06	11.6104	0.432386
1854	37.08	16.5109	0.61489
1855	37.1	13.0024	0.484228
1856	37.12	17.6615	0.657739
1857	37.14	14.1814	0.528134
1858	37.16	17.6473	0.65721
1859	37.18	15.2609	0.568338
1860	37.2	13.0592	0.486344
1861	37.22	13.2297	0.492692
1862	37.24	15.6018	0.581034
1863	37.26	11.8802	0.442437
1864	37.28	14.3518	0.534482
1865	37.3	15.8575	0.590556
1866	37.32	11.5251	0.429213
1867	37.34	15.7297	0.585796
1868	37.36	15.1331	0.563578
1869	37.38	10.8433	0.403821
1870	37.4	15.4882	0.576802
1871	37.42	15.8007	0.58844
1872	37.44	11.5535	0.430271
1873	37.46	12.278	0.457249
1874	37.48	15.9427	0.59373
1875	37.5	14.3945	0.53607
1876	37.52	14.2524	0.53078
1877	37.54	15.3604	0.572042
1878	37.56	16.3973	0.610658
1879	37.58	11.1416	0.414929
1880	37.6	15.8575	0.590556
1881	37.62	13.4711	0.501684
1882	37.64	16.1984	0.603252
1883	37.66	12.2211	0.455133
1884	37.68	20.1615	0.750843
1885	37.7	9.224	0.343515
1886	37.72	14.9768	0.557758
1887	37.74	15.8007	0.58844
1888	37.76	8.92568	0.332405
1889	37.78	8.76945	0.326587
1890	37.8	11.3973	0.424451
1891	37.82	15.9001	0.592144
1892	37.84	16.9939	0.632876
1893	37.86	17.1501	0.638696
1894	37.88	14.778	0.550352
1895	37.9	10.9143	0.406465
1896	37.92	12.8604	0.478938
1897	37.94	13.528	0.5038
1898	37.96	17.1359	0.638166
1899	37.98	13.8547	0.515968
1900	38	16.6245	0.619122
1901	38.02	9.63591	0.358855
1902	38.04	18.2013	0.677841
1903	38.06	16.4399	0.612246
1904	38.08	7.94559	0.295905
1905	38.1	13.4001	0.49904
1906	38.12	14.5791	0.542946
1907	38.14	20.9001	0.778351
1908	38.16	14.6501	0.545592
1909	38.18	13.812	0.51438
1910	38.2	16.7524	0.623884
1911	38.22	18.7552	0.698471
1912	38.24	15.1331	0.563578
1913	38.26	15.0763	0.561462
1914	38.28	16.2979	0.606956
1915	38.3	9.83477	0.366261
1916	38.32	13.9825	0.520728
1917	38.34	15.1757	0.565164
1918	38.36	13.0308	0.485286
1919	38.38	15.7865	0.587912
1920	38.4	10.9995	0.409639
1921	38.42	12.0223	0.447727
1922	38.44	12.3206	0.458836
1923	38.46	12.562	0.467828
1924	38.48	19.2808	0.718045
1925	38.5	17.3916	0.647688
1926	38.52	18.8547	0.702175
1927	38.54	15.2183	0.566752
1928	38.56	15.8859	0.591614
1929	38.58	10.9427	0.407523
1930	38.6	11.6245	0.432915
1931	38.62	17.0365	0.634464
1932	38.64	11.6672	0.434502
1933	38.66	16.1132	0.600078
1934	38.68	16.7524	0.623884
1935	38.7	15.9995	0.595846
1936	38.72	14.0961	0.52496
1937	38.74	12.3064	0.458307
1938	38.76	14.2382	0.53025
1939	38.78	11.7666	0.438205
1940	38.8	18.3291	0.682601
1941	38.82	11.5535	0.430271
1942	38.84	16.0422	0.597434
1943	38.86	15.6586	0.58315
1944	38.88	14.366	0.535012
1945	38.9	13.6132	0.506974
1946	38.92	15.0905	0.56199
1947	38.94	11.8518	0.441379
1948	38.96	14.4655	0.538714
1949	38.98	15.5024	0.577332
1950	39	19.6785	0.732857
1951	39.02	13.8405	0.515438
1952	39.04	9.30923	0.346689
1953	39.06	14.9626	0.55723
1954	39.08	15.2325	0.56728
1955	39.1	11.6956	0.43556
1956	39.12	15.332	0.570984
1957	39.14	20.1757	0.751371
1958	39.16	16.7098	0.622296
1959	39.18	17.2211	0.64134
1960	39.2	13.045	0.485814
1961	39.22	13.6558	0.508562
1962	39.24	8.58477	0.319709
1963	39.26	19.8632	0.739733
1964	39.28	8.68423	0.323413
1965	39.3	16.6388	0.619652
1966	39.32	12.3206	0.458836
1967	39.34	16.0848	0.59902
1968	39.36	15.1757	0.565164
1969	39.38	10.7297	0.399589
1970	39.4	15.4882	0.576802
1971	39.42	17.491	0.651391
1972	39.44	12.6047	0.469416
1973	39.46	14.1814	0.528134
1974	39.48	12.491	0.465184
1975	39.5	12.2354	0.455662
1976	39.52	12.0223	0.447727
1977	39.54	14.3945	0.53607
1978	39.56	17.4342	0.649275
1979	39.58	10.7155	0.399059
1980	39.6	12.832	0.47788
1981	39.62	14.778	0.550352
1982	39.64	11.4541	0.426567
1983	39.66	12.5052	0.465712
1984	39.68	11.099	0.413343
1985	39.7	13.9825	0.520728
1986	39.72	11.8234	0.440321
1987	39.74	13.6274	0.507504
1988	39.76	20.1615	0.750843
1989	39.78	14.8206	0.55194
1990	39.8	10.3604	0.385835
1991	39.82	17.1359	0.638166
1992	39.84	17.8745	0.665674
1993	39.86	14.8774	0.554056
1994	39.88	16.4257	0.611716
1995	39.9	16.5109	0.61489
1996	39.92	15.474	0.576274
1997	39.94	9.33764	0.347747
1998	39.96	12.6757	0.47206
1999	39.98	13.7979	0.513852
[truncated: 1,001 more rows]

## Sheet: Fig. S1
Pulse#	Time [s]	# released vesicles	# released vesicles	# released vesicles	# released vesicles	# released vesicles	# released vesicles	# released vesicles	# released vesicles	# released vesicles	# released vesicles	# released vesicles	# released vesicles	# released vesicles	# released vesicles	# released vesicles	# released vesicles
1	0.02	10.4453	22.9279	13.834	26.8518	36.3531	9.50507	25.2506	13.088	24.8852	29.8845	55.4557	14.5118	10.6754	17.2739	22.0494	16.7777
2	0.04	5.93384	19.3106	12.2806	24.849	26.009	10.6429	23.2357	11.2114	22.5555	26.891	40.3482	17.4085	10.8444	16.7665	25.1993	18.6807
3	0.06	8.18625	14.975	9.36647	20.062	24.2678	9.76242	19.1933	10.5859	18.8745	23.9601	37.2249	7.80873	12.3915	6.41111	24.136	12.7369
4	0.08	7.56527	14.544	9.00363	18.3859	33.2373	4.70988	21.1448	10.4295	19.8374	24.3985	32.6927	11.3955	9.15163	12.0789	19.3785	19.0782
5	0.1	7.83891	13.6691	10.455	15.1473	35.2419	6.972	19.3326	6.89791	18.9055	26.7532	33.7961	12.6467	10.0052	10.1579	20.0385	12.8444
6	0.12	8.65114	10.1432	7.55225	9.57909	23.7408	7.25648	13.7822	8.37052	19.0453	23.8474	34.1865	10.4025	9.0734	8.32123	19.2218	16.2907
7	0.14	8.41534	11.9453	8.00581	13.4854	32.4125	12.1194	10.4367	5.11259	16.933	19.664	35.9688	10.3203	12.0572	10.203	24.1626	13.2326
8	0.16	8.62095	10.3913	8.28926	17.9456	30.5453	5.40069	15.3662	4.64345	20.1481	23.4591	33.0492	9.86659	11.0153	13.4467	18.1703	11.0938
9	0.18	5.74805	10.9529	7.72231	9.19559	33.18	4.79116	17.5839	8.47477	19.4802	22.2192	29.0262	9.13497	12.3386	10.799	12.6561	8.24165
10	0.2	7.43437	11.4883	6.01016	12.974	28.4146	3.72103	16.6081	6.59821	17.5387	20.2778	27.6004	6.81934	4.22664	8.64889	17.0463	11.178
11	0.22	5.09398	17.5607	4.67217	17.3064	20.0866	6.26762	14.2384	5.13866	18.6104	17.1841	31.216	10.3418	11.4903	11.4092	15.4409	14.5878
12	0.24	10.1511	9.34659	6.83788	16.4257	26.5817	4.50668	10.5507	6.54608	17.6319	23.6721	28.9414	9.37216	8.5625	13.704	17.9152	7.22319
13	0.26	7.39338	8.24964	11.056	16.3405	27.9335	4.23577	18.7751	6.33757	18.2066	21.3299	29.3318	13.5163	9.606	14.5941	17.3817	10.3941
14	0.28	6.50341	12.4416	10.0354	10.7297	29.3196	5.31942	16.2406	7.36706	18.3153	20.641	32.0986	5.5741	8.10891	4.11583	22.3713	15.3039
15	0.3	7.77187	12.8464	7.72231	19.3945	27.7731	8.94967	8.83994	5.17773	21.0955	21.643	31.182	10.1571	8.62801	8.73328	13.405
16	0.32	9.36981	13.643	6.95127	18.7695	27.9335	3.6533	13.8202	5.09954	19.651	19.5012	31.9628	12.5928	7.9022	9.46755	13.9438
17	0.34	8.58461	8.85036	8.75417	6.56773	28.0938	4.79116	13.2373	6.8849	19.2317	15.7312	26.1236	3.65608	13.3399	5.87255	17.1344	7.29114
18	0.36	3.99953	9.39883	5.70399	12.42	15.7565	4.03258	8.89063	6.4809	19.7908	16.8584	34.1695	10.6461	8.74408	4.89183	14.3229	12.854
19	0.38	8.12148	13.0031	8.77685	9.13877	30.2933	4.39831	10.1452	6.103	17.4145	15.8815	31.9798	5.42498	6.18926	5.48644	17.4463	7.99655
20	0.4	4.25168	7.3486	7.66564	16.1842	22.5953	6.8772	8.90333	6.8849	17.3523	21.9561	31.182	9.98545	5.94757	8.63897	13.9524	12.0346
21	0.42	7.7572	8.61529	4.88759	16.1842	20.877	5.31942	11.6025	5.67294	17.0417	18.4867	28.8565	10.1171	11.223	6.81092	20.0757	8.06626
22	0.44	6.45647	14.6746	5.71535	16.5677	22.2287	3.87003	10.8675	4.07005	17.8804	18.4115	26.9384	10.0777	8.18117	5.7067	19.5908	8.80381
23	0.46	4.28463	11.4752	7.47286	19.7922	23.0535	4.58795	11.235	4.9171	14.1217	18.5994	25.3768	9.45037	6.56691	7.73054	17.3138	15.8024
24	0.48	8.40983	13.4863	5.60196	13.528	27.3722	4.34413	9.9678	7.36706	17.5387	18.2612	27.8211	9.62413	8.6331	6.04182	19.615	10.3031
25	0.5	6.79438	15.7063	4.02583	12.207	23.1795	5.3059	5.55783	4.89103	17.2281	22.6951	31.0462	13.1267	13.6233	6.11825	22.3603	9.8626
26	0.52	5.0111	10.0649	6.48639	15.5166	24.4396	4.58795	10.4747	5.43837	15.7215	18.8123	32.6588	7.63138	8.94819	4.90447	16.0805	7.29892
27	0.54	4.78432	8.22353	6.10087	17.0649	23.443	4.52024	6.25479	5.37323	20.2257	21.906	28.4322	12.0631	9.14919	13.6702	19.4346	11.1623
28	0.56	4.78175	12.1934	5.63596	12.2211	22.0569	3.42303	7.31926	5.88144	17.4145	19.9646	29.9599	5.75904	9.33778	8.59231	21.8027	14.0389
29	0.58	6.98261	15.9022	7.09869	12.6757	26.6276	7.33775	8.59919	5.24291	16.5447	20.1149	30.6388	9.91593	10.4236	7.52154	12.8257	5.32401
30	0.6	5.79301	9.30744	7.57493	15.0195	15.2868	3.46366	10.1199	5.93357	17.4921	19.5388	33.5924	9.36248	8.83316	9.49863	15.5012	9.72863
31	0.62	6.59374	10.992	4.93295	14.9484	20.2241	7.06684	10.386	4.73465	20.0549	20.904	27.9738	10.5201	7.40111	8.83806	15.7776	10.7825
32	0.64	5.62301	5.80765	7.07602	10.7155	30.4422	6.71465	10.0565	7.82319	19.1074	18.0483	29.875	11.308	9.19498	5.86292	20.8004	6.83274
33	0.66	5.43839	10.3913	5.10305	14.5791	22.5953	5.86125	12.2742	4.04398	15.1002	17.9606	31.4366	10.2481	11.2858	5.66016	19.0108	12.8518
34	0.68	5.50628	9.58165	4.62681	14.7638	20.9801	2.66446	8.85264	6.96309	16.4204	18.5368	32.0307	13.1009	7.64005	5.75981	18.8763	10.3406
35	0.7	6.52986	10.0126	7.16673	13.9541	26.8338	3.6533	11.8687	6.87185	16.5447	20.2527	31.7592	7.64147	9.3423	7.93835	16.4219	5.00711
36	0.72	6.25339	14.2176	5.40918	16.724	23.9814	4.77759	13.0472	7.18461	15.9234	19.5388	30.8086	6.48174	9.29423	10.0563	15.2124	7.1462
37	0.74	3.86348	11.6842	6.08951	18.7695	28.6323	5.57681	9.46091	10.2601	20.35	18.9626	27.1421	6.79441	7.39462	14.6053	16.2437	7.97178
38	0.76	11.4733	15.1186	3.42489	11.724	24.0845	5.73936	8.67522	3.37937	15.6904	18.0232	25.8011	8.85656	7.75675	10.3286	14.8864	12.4041
39	0.78	3.9655	10.8092	4.84224	15.5876	25.883	5.49554	9.52425	4.72164	18.8589	20.9917	24.8505	13.3137	7.39722	9.21042	22.3809	12.9934
40	0.8	8.8484	8.0799	3.94648	17.207	15.9971	4.85886	10.3987	5.86843	15.4419	17.66	21.235	12.6221	8.53073	7.00312	16.9309	13.7081
41	0.82	7.05077	9.9473	8.49336	16.1984	23.5117	5.99671	8.00357	5.77719	15.4264	19.2131	23.6454	12.4275	8.01495	6.86093	16.6489	13.7456
42	0.84	5.38107	10.3522	7.51821	15.0052	20.0866	4.66922	10.5	8.27927	17.3678	16.157	33.5075	5.87129	9.62022	8.97254	16.9722	10.7104
43	0.86	4.42276	8.23661	5.10305	8.07341	25.9861	5.82063	4.30324	7.87531	16.0166	18.6495	35.0183	6.47321	9.93433	5.96995	20.4822	10.4615
44	0.88	6.10334	12.1412	8.81085	10.7155	20.373	5.14335	7.36995	2.66262	16.203	19.2758	25.3598	8.33627	9.00857	9.12517	14.9006	10.3771
45	0.9	4.07834	6.47363	6.47504	14.5365	18.5172	4.14095	5.81127	8.48778	18.5017	17.4471	33.5414	8.90074	7.5462	8.00724	15.1667	6.89542
46	0.92	10.4143	10.3913	9.01495	15.2041	21.4613	5.11625	19.358	5.13866	17.9736	17.8103	27.9399	6.74154	9.01879	6.1205	16.7072	9.29592
47	0.94	3.36875	10.7308	5.30715	15.2183	18.9296	5.10269	5.81127	4.95621	15.3021	21.5428	26.0897	8.55114	6.39846	9.7611	16.7321	4.30588
48	0.96	6.28449	10.0126	5.56792	15.7723	26.4328	5.44135	9.52425	6.08995	18.7191	16.2572	27.7871	9.64657	8.73988	8.19242	17.0017	6.06775
49	0.98	6.26851	15.4843	5.29579	10.9995	21.2665	7.78474	9.52425	6.57214	15.8613	15.4807	25.0712	6.83326	5.58659	7.03122	15.9578	4.96059
50	1	6.01889	10.2085	4.19594	14.7638	17.1884	6.10507	12.2235	5.13866	16.5757	20.3905	28.1606	8.86062	6.99699	14.3473	21.1465	4.92896
51	1.02	10.6269	13.4863	8.91292	15.8007	24.8978	6.56563	9.63832	4.47402	16.9019	14.0653	28.6867	9.88086	10.8259	11.0553	17.208	10.5624
52	1.04	7.73292	10.1301	6.42968	12.562	26.5474	6.49792	4.67076	5.76418	16.4981	18.4491	28.2115	9.83598	9.80326	9.65016	13.3588	6.12774
53	1.06	3.32858	8.28884	7.14405	16.3263	18.2996	5.19753	9.66367	5.11259	15.6593	19.7642	25.5125	8.41489	8.14628	11.2974	11.4501	7.40544
54	1.08	7.39076	13.0945	5.9648	16.2695	19.3535	4.22222	10.2086	5.99875	13.05	18.4867	32.3532	11.1613	6.24585	10.8184	15.1633	8.5275
55	1.1	6.13038	12.768	4.07119	11.866	22.4693	4.61504	8.61184	5.06047	18.7346	18.5743	28.3473	6.96313	8.07465	10.1847	15.2641	7.3139
56	1.12	5.65393	8.18437	5.65864	18.1729	26.1694	4.81825	6.38151	5.92056	14.4168	18.3489	29.196	7.8354	8.27762	7.96123	17.7584	5.68726
57	1.14	4.38303	8.82424	2.09824	15.6586	16.1345	2.89474	9.16942	6.50696	14.8517	21.8184	26.8196	9.62894	7.41383	9.39544	17.4666	10.2775
58	1.16	4.38701	7.23105	7.06466	13.6842	17.7383	5.26524	6.21679	8.03169	14.246	20.4907	30.0108	7.1432	10.7563	7.18813	18.5822	7.99044
59	1.18	12.1466	5.71621	9.38915	16.1842	22.3319	6.40308	11.818	7.34099	13.8577	16.3324	25.224	8.13022	10.6458	8.55389	18.6918	10.417
60	1.2	5.78317	12.9639	6.2029	16.1842	22.9161	3.40948	8.76391	6.87185	17.1349	16.157	26.9214	11.224	4.10377	11.2024	19.1178	3.1901
61	1.22	4.49363	9.38579	9.28708	17.8461	22.5839	3.87003	10.7028	4.51314	16.5913	18.4992	26.9893	7.90237	7.19217	6.99357	16.206	7.12277
62	1.24	3.45208	12.9901	6.21426	14.295	22.5839	4.10031	8.24436	4.03095	19.6821	14.416	27.9399	9.57247	10.1544	4.00452	14.103	14.059
63	1.26	4.88363	9.29436	7.47286	15.4314	26.6963	3.13857	6.35616	3.13176	14.1062	16.7958	28.8735	10.0713	9.41315	6.53878	16.6895	6.96705
64	1.28	6.06872	13.5254	5.9648	11.2979	20.8427	5.77997	9.94246	7.71893	15.0226	19.8644	27.4816	8.09984	6.4062	6.37245	14.7525	6.71191
65	1.3	9.3258	9.47718	6.15755	14.5507	23.9929	7.78474	8.19367	5.20379	17.694	17.4596	24.1036	10.5328	9.1928	10.7218	21.2536	11.5798
66	1.32	7.53503	14.1131	5.91945	14.6501	16.9364	5.67161	9.39753	7.61468	15.1779	20.5909	28.7377	10.8459	7.33762	7.09053	16.1774	9.72729
67	1.34	6.94199	11.0965	6.35033	8.82627	16.9364	7.31066	11.273	4.98228	14.5411	17.6224	23.883	11.5892	1.98142	6.3164	14.5495	10.7028
68	1.36	9.9791	12.4416	8.17587	14.9342	18.9869	4.24932	2.89663	3.71819	15.706	15.4932	28.0248	10.014	5.04703	7.26632	14.2244	5.87102
69	1.38	6.81289	15.8891	8.8562	16.4115	18.0705	6.89072	8.5865	6.68941	19.1074	18.3489	27.6683	9.00742	8.67836	7.39244	15.8745	6.30699
70	1.4	7.53295	7.93623	5.84006	13.7979	23.443	5.63099	9.44822	3.43149	16.8708	15.1174	25.3258	11.6553	10.0505	8.03347	18.956	5.71989
71	1.42	7.62743	10.6133	7.08734	15.2183	16.7302	3.57203	11.4504	4.83891	15.4108	20.0899	29.4336	10.3534	7.09224	7.46182	14.8648	4.34713
72	1.44	4.47548	6.18634	6.18022	12.5336	23.0077	8.35366	4.56938	3.69213	17.8027	14.917	31.2839	7.05711	8.73962	8.781	20.0435	6.00984
73	1.46	7.68995	7.46611	8.59543	18.0734	23.8898	5.26524	8.57384	4.33069	16.6223	16.0693	21.6933	6.94979	6.47841	8.97262	14.6844	9.34906
74	1.48	2.28586	11.6319	6.38433	13.187	16.2606	4.31704	7.73747	5.81631	15.6128	17.5473	26.514	9.46382	11.0452	9.77819	15.2909	6.4756
75	1.5	7.34621	13.7997	3.73102	18.2439	27.9908	2.00072	6.55892	7.62769	16.3272	20.0273	31.1141	7.50957	10.6029	9.26936	16.6916	6.76973
76	1.52	6.42559	12.5069	7.65428	15.2183	15.7107	6.972	13.1105	6.78065	16.9019	17.4847	24.8166	9.15608	8.06411	11.5819	15.0298	10.0373
77	1.54	3.39268	7.54446	3.17544	12.903	24.8635	2.79992	9.85373	5.11259	13.8732	19.0503	24.528	8.45779	9.18034	11.5594	16.2168	4.88787
78	1.56	6.36953	11.8931	5.1824	12.1785	23.4201	5.80707	6.97713	4.04398	17.7562	17.3218	27.6853	7.51044	8.47716	6.98207	18.2831	5.97118
79	1.58	7.95627	9.20297	9.03763	11.3547	23.1337	4.92661	8.16833	7.56255	16.3738	14.2908	27.838	8.97495	7.77642	7.9844	18.7805	10.4016
80	1.6	4.17639	7.98847	6.30497	13.2013	13.1332	6.28119	5.65921	6.103	14.6498	21.4301	29.3318	8.21794	8.60418	5.11984	14.1291	6.7376
81	1.62	3.30195	12.1412	3.73102	12.9172	24.8176	4.27641	6.78702	5.75113	15.8302	18.0859	26.7517	7.14576	8.4484	7.89687	14.2955	6.08473
82	1.64	5.24159	11.0573	5.81738	16.1416	14.737	2.46128	10.5761	5.51656	16.7	16.1695	25.0203	5.15225	7.3778	8.32409	14.784	4.61968
83	1.66	3.92668	10.1432	5.48857	18.0876	20.4761	4.23577	7.36995	3.31421	16.5447	15.7562	24.1546	11.1578	7.08446	7.61298	18.6697	6.42397
84	1.68	3.23234	8.79812	6.71317	12.7751	13.4311	4.57443	11.7926	6.85884	16.5291	16.4952	28.3473	7.395	6.92281	8.22571	13.2873	4.95565
85	1.7	7.19432	10.6917	6.05552	12.1785	28.4833	3.80231	7.05316	3.3533	16.8553	17.1966	31.1311	8.54592	6.84022	10.3611	16.5095	5.8152
86	1.72	3.52656	12.5983	6.24826	9.32341	22.2631	3.23339	9.18212	5.81631	19.4802	16.2322	29.4167	8.08372	8.82838	5.74626	19.312	6.41987
87	1.74	9.37184	11.6711	6.1689	11.4257	18.5058	5.0756	9.60028	5.28198	19.9772	16.2322	29.3827	12.3388	7.95759	8.44201	15.9927	5.61136
88	1.76	8.40049	12.1804	7.38215	10.3177	17.4519	7.27	3.75835	5.24291	14.3236	19.0378	26.7347	7.45721	8.40205	10.8712	19.3176	10.2849
89	1.78	7.15369	9.39883	4.9783	6.96545	24.348	5.73936	5.35507	7.97957	15.5196	19.1881	27.5664	12.253	3.59375	12.198	17.8649	8.12851
90	1.8	5.65199	11.658	7.12137	16.6104	18.7578	4.84534	5.4311	7.0543	16.3894	20.5158	27.3118	5.09671	11.5576	8.90769	15.0833	4.81691
91	1.82	5.24181	13.9303	7.11001	13.2013	19.1587	4.73697	11.2477	7.41918	16.8243	21.5929	25.7671	10.607	7.07278	8.52256	18.1415	10.4511
92	1.84	5.38861	9.89507	7.91509	16.795	19.8919	5.0485	19.8269	6.33757	16.9951	15.7061	26.7856	8.22571	9.56556	4.91459	12.8828	12.8922
93	1.86	9.21611	6.65646	7.05334	17.5905	20.5104	2.75928	5.17766	6.11601	16.0632	19.639	29.7392	11.0564	9.35476	7.50906	14.6645	7.89865
94	1.88	2.86707	7.16578	6.8152	21.1274	24.0387	5.6039	7.64874	5.92056	15.1002	12.7126	25.1561	9.17474	7.93958	6.34157	16.9748	5.39061
95	1.9	7.20018	9.39883	6.41836	10.474	17.1884	5.22462	9.98045	4.2525	13.1121	18.3865	23.9509	4.31615	5.0109	3.038	14.7417	7.47147
96	1.92	3.9706	7.84484	5.60196	16.1416	23.8554	3.58557	6.54627	5.29504	15.473	15.656	28.7546	9.0687	10.0355	6.67094	16.0696	8.0127
97	1.94	6.89594	12.0759	6.66782	12.491	21.0374	3.42303	5.70989	8.17502	16.6534	18.2236	28.4491	9.73214	4.37137	7.7524	15.9689	4.05878
98	1.96	3.00168	8.57614	7.35947	19.4513	18.563	4.52024	5.29169	4.05701	17.7562	16.9461	25.8181	8.48017	6.68978	6.19926	17.2002	7.55632
99	1.98	10.378	8.15825	6.373	11.5535	23.4888	4.83177	12.0714	7.09341	14.0751	15.7061	25.207	7.33737	6.94352	4.58461	17.2336	5.30016
100	2	4.03014	15.0795	5.60196	14.224	20.9114	3.93776	8.61184	6.57214	16.5602	18.2236	26.9214	7.47901	8.83762	10.9073	16.5188	15.0218
101	2.02	5.03756	12.2849	7.48422	20.7439	17.5665	5.06207	11.2857	6.54608	16.2496	21.5303	25.5804	8.35459	6.58482	8.74992	16.9017	8.9997
102	2.04	7.50776	10.0518	8.05116	14.707	26.1579	6.8772	5.89996	5.6078	14.8362	15.3429	30.2144	6.41234	5.34365	10.8189	16.3061	7.93212
103	2.06	7.49517	13.7997	1.70138	13.2581	21.1749	5.11625	5.89996	8.03169	14.8362	16.7833	28.9753	8.70333	9.03109	12.4103	14.6217	10.5218
104	2.08	6.87044	8.47167	5.43186	15.957	25.6539	1.70272	9.76504	6.80671	15.3176	13.5894	28.0248	8.04401	7.78566	9.44919	12.6683	10.2353
105	2.1	3.72581	7.81872	5.37518	13.9683	19.1473	3.27402	6.28013	3.90063	17.0417	18.7246	26.2764	9.71533	6.88642	11.9563	15.1857	10.0386
106	2.12	4.80157	9.46415	4.26397	13.2297	28.9644	5.83416	12.553	6.93703	16.1409	18.8248	30.6218	7.86932	4.5407	9.56255	18.6974	6.09812
107	2.14	2.74109	13.8911	7.75635	18.4711	19.1244	4.66922	9.35953	3.66606	16.467	20.5158	22.9154	6.54076	7.9306	9.16412	17.8195	6.32657
108	2.16	7.00586	9.00706	8.76549	16.1416	27.4753	4.47958	6.86306	8.01864	15.97	16.2447	25.3089	9.06151	6.18423	6.42417	16.2799	6.90822
109	2.18	8.37561	9.84283	2.38171	11.0422	16.0315	3.01665	4.39197	7.41918	16.4515	16.0819	25.8181	8.21023	7.8696	6.82915	11.3373	4.96419
110	2.2	5.04388	12.7289	4.35468	13.7836	22.6182	5.40069	9.18212	6.84579	20.9712	17.2342	26.8875	8.95223	6.20671	7.3543	16.3946	2.62276
111	2.22	5.09624	9.97342	7.12137	13.528	20.6021	2.12264	10.7028	5.4123	16.1719	18.4366	25.3598	7.47768	6.90018	6.39655	15.2311	7.48134
112	2.24	4.29533	14.1131	8.91292	14.6927	23.695	4.77759	9.38487	6.50696	15.7992	13.5393	30.4691	10.4444	8.11509	9.05077	15.0543	3.79527
113	2.26	9.42691	11.1487	5.94213	18.6274	25.3331	7.21582	7.54736	5.38624	14.5566	16.2196	31.1141	7.86642	8.55793	5.48236	16.0625	6.62112
114	2.28	4.82143	12.8856	6.45236	15.1189	13.4769	6.89072	8.16833	5.45142	16.1564	18.9376	28.3133	7.45872	9.50052	7.28394	20.3475	5.14878
115	2.3	7.72109	11.8278	6.23694	13.457	19.2733	3.15211	7.61075	4.44796	15.2866	18.9501	20.1995	4.62749	6.90563	5.69189	17.3137	7.26469
116	2.32	7.41094	8.11906	5.02366	16.2552	23.695	2.61028	5.39307	4.1352	16.9019	18.4992	29.0262	10.3061	9.9267	5.36342	16.9723	8.04199
117	2.34	4.6322	11.4752	7.37083	17.6047	21.1519	5.15687	7.06582	7.44525	14.2615	16.1069	27.838	10.08	9.16061	6.53062	17.9757	3.84548
118	2.36	3.35386	8.92871	2.54046	12.2922	16.4782	5.63099	20.3084	7.00217	17.0261	15.3178	33.6093	7.75244	5.56146	8.63277	16.2247	3.60331
119	2.38	4.90778	7.96235	4.89895	13.0592	19.0556	5.00789	10.1072	4.29158	18.1755	17.9105	25.9878	8.9967	10.3237	6.32978	16.448	5.77546
120	2.4	10.0224	10.4174	8.58407	14.3518	16.7188	2.67801	14.9987	6.79366	14.1838	19.2883	23.7981	11.1371	10.2297	9.05705	15.9096	14.6086
121	2.42	8.53586	12.1543	5.13705	15.8859	11.4723	3.1792	9.91711	6.75459	14.5255	17.3093	27.6853	7.76032	6.27855	13.2886	13.8133	5.71571
122	2.44	4.45751	11.2663	3.90112	16.2836	22.4578	6.53853	9.06805	4.98228	14.0285	17.0087	25.5295	9.44666	8.26588	7.25845	16.1476	10.9118
123	2.46	8.91864	9.77756	7.38215	10.8007	23.2712	4.27641	3.85973	4.72164	16.234	17.7477	30.5879	7.68466	6.79168	9.95685	14.9537	12.0831
124	2.48	7.02992	12.5722	8.00581	15.7439	21.6445	5.80707	10.7915	3.99186	15.706	19.0253	26.1406	5.12042	6.9471	10.9525	14.9617	5.57939
125	2.5	8.48034	7.47919	4.43403	16.9513	20.8198	3.78876	7.95288	7.36706	14.1994	16.3825	30.486	4.88346	8.5299	5.91187	13.5894	6.96839
126	2.52	3.36261	12.0628	3.70835	16.866	16.8906	5.03498	10.4494	8.03169	16.0787	19.4511	25.6483	8.98852	9.79682	7.8416	14.3939	10.9871
127	2.54	3.68337	10.1824	7.15537	11.8802	18.311	3.38239	10.0311	3.99186	14.7741	19.3384	27.6004	10.6375	8.13434	6.43538	18.0837	8.64147
128	2.56	5.88843	12.324	7.72231	11.6245	15.1952	3.21984	10.9309	3.48362	17.3678	12.65	25.19	9.38312	10.1983	9.33866	14.9594	4.41031
129	2.58	2.98371	11.3054	6.32765	15.4882	24.3938	6.19991	11.1843	6.52002	14.6342	18.0232	26.1745	6.59555	6.33617	7.1929	17.5727	6.41259
130	2.6	6.3624	9.34659	7.54089	17.4768	21.8507	6.52501	7.1292	4.74771	15.8147	22.2192	25.1561	9.94828	9.62458	7.15228	14.9466	3.98598
131	2.62	5.88505	14.3873	6.19158	14.0109	24.5313	2.59674	7.69943	2.77991	16.0632	16.7707	31.0123	9.03148	8.24984	6.91987	15.8011	7.41481
132	2.64	5.54759	12.6897	3.49292	14.1814	17.2457	4.79116	5.02559	6.72852	18.8434	18.5242	25.8181	10.0111	5.92836	10.3042	17.704	6.95692
133	2.66	5.76972	13.1598	7.00798	14.6643	23.7523	3.34175	6.45754	6.06389	16.7	17.5097	24.9184	5.4273	7.34946	7.01984	16.3193	11.3058
134	2.68	5.76963	7.85788	7.29144	17.4768	15.3098	4.14095	7.86419	4.1352	15.2711	17.4346	23.9509	12.455	5.06323	7.94015	14.1571	9.84268
135	2.7	5.62256	7.67505	4.89895	10.2041	27.0973	5.11625	16.2279	5.09954	17.1349	14.9045	26.3613	8.09514	5.6577	3.92992	14.5064	1.95818
136	2.72	7.20795	10.4305	4.7402	14.2808	17.7154	5.53615	12.8444	6.4809	16.6689	18.9877	29.0941	8.99461	6.86415	9.02655	13.3972	9.50889
137	2.74	1.84033	10.9659	6.59978	16.0422	18.1163	6.34889	10.2212	4.87802	13.9664	12.6751	24.4771	8.90886	11.019	9.51902	14.0535	6.80981
138	2.76	6.72848	8.55002	6.86056	14.5507	14.9776	4.79116	5.45645	5.68599	13.3296	18.3865	29.213	6.79209	7.0354	7.75835	13.3711	5.4845
139	2.78	8.89833	10.5219	5.5906	15.2325	25.2758	5.929	12.1221	3.9267	17.5698	20.5408	24.1376	9.67909	8.47981	9.19451	14.5166	7.23039
140	2.8	6.68433	8.70673	6.84924	15.6445	19.9492	6.0238	10.2466	6.20726	11.2328	18.2863	25.0033	7.55693	7.00597	4.25039	16.77	5.28593
141	2.82	7.18619	12.9901	7.56357	15.3745	20.2241	5.06207	7.88954	3.62697	14.6498	19.2382	32.4381	2.8728	9.144	4.99641	18.139	6.3546
142	2.84	6.47841	12.6766	3.56096	14.5791	26.9598	3.09793	9.48625	6.45484	14.9604	19.1881	30.2654	4.93704	9.28623	11.6585	15.9304	5.69931
143	2.86	1.42776	9.73836	5.78338	14.9058	20.373	5.77997	5.95065	6.91097	15.2245	16.8835	26.1066	9.52023	7.3627	10.5725	19.1336	12.1016
144	2.88	7.14985	11.0965	3.82173	12.349	15.9283	5.10269	5.40576	7.70588	17.694	18.0733	26.6159	9.44446	7.13029	6.2345	16.2936	8.46432
145	2.9	6.03649	9.64697	7.26876	18.3007	20.3043	4.45249	8.3204	5.82932	15.6593	13.7773	28.2454	11.2164	5.82953	11.5974	10.44	8.88096
146	2.92	5.234	8.85036	4.366	18.3291	10.3955	4.70988	7.90219	3.61394	13.3606	14.5162	27.9059	7.89564	7.02024	10.7755	15.3795	8.30474
147	2.94	2.6296	11.6058	6.08951	14.1814	21.1749	6.59272	9.32149	7.2628	15.2089	18.7622	21.0822	8.61172	11.0483	9.17334	14.2872	5.93085
148	2.96	5.2879	12.533	9.72932	17.9598	26.261	2.24455	8.97936	3.27511	18.3774	15.3679	24.528	9.41454	8.77725	6.05446	15.5323	7.20704
149	2.98	7.75088	8.11906	5.69267	16.3405	14.9317	6.53853	9.81573	7.09341	11.9162	16.9085	26.0048	9.2631	8.98567	5.55162	14.8512	7.16779
150	3	11.6767	9.29436	5.43186	16.17	16.7417	6.30828	4.32859	4.86497	13.7955	15.5809	25.1731	8.01299	6.38632	10.4681	16.0629	4.66629
151	3.02	3.63936	10.0387	6.31629	19.0535	18.563	5.21105	13.1739	4.21339	16.3272	18.399	30.5709	5.72095	7.636	7.8693	13.9476	6.96629
152	3.04	6.90425	14.9097	6.18022	15.7581	22.2975	3.92422	7.48402	5.11259	16.1564	18.9125	25.4955	12.5377	7.08918	8.02621	16.9379	10.428
153	3.06	7.17355	7.54446	6.82656	15.9854	18.3225	2.48837	7.83885	7.41918	14.6809	16.8459	25.2749	4.6359	7.94902	5.18114	18.9909	9.46521
154	3.08	4.17503	7.91011	3.50426	12.4058	21.5414	2.56964	5.203	6.25938	14.277	21.5929	28.2794	7.3038	9.06728	6.45933	15.143	7.18428
155	3.1	7.4331	9.81672	4.1619	15.2751	16.9593	4.28995	8.94132	7.96651	16.467	16.9711	25.5634	10.2284	6.39094	7.80799	16.4966	5.60944
156	3.12	8.21713	8.19741	6.14623	14.1104	25.0124	5.2788	8.35839	5.92056	16.7	16.8459	22.4571	10.1394	10.7667	7.01576	16.4608	6.34414
157	3.14	4.28237	13.8519	8.8562	12.8888	18.4371	6.3218	4.22721	5.88144	13.5936	18.5242	28.3133	7.32491	7.40656	7.15583	11.3481	4.79348
158	3.16	5.4978	8.92871	6.69049	11.0848	18.6089	6.38955	8.06695	3.74425	16.5602	18.1485	27.8211	9.59242	8.50187	12.6958	14.7063	4.56629
159	3.18	4.52726	8.47167	2.65385	16.2126	20.6937	4.58795	8.92867	5.94662	14.6653	17.4095	28.6019	4.83824	6.76209	10.5674	14.9295	2.91614
160	3.2	4.24423	9.26824	7.91509	12.8177	23.2368	3.55848	9.7777	4.1352	14.6342	18.1234	27.1251	12.2325	9.77362	12.1739	15.0048	5.41614
161	3.22	4.45751	15.0664	7.82438	13.4427	15.6878	5.82063	8.11764	6.6764	14.6187	18.5368	29.6543	7.53711	5.77762	7.98016	12.455	12.9506
162	3.24	5.32392	15.0534	3.76506	15.2467	12.549	4.89952	8.72591	6.58515	14.3236	17.7602	27.5155	8.96545	9.4048	10.7616	12.9287	10.4961
163	3.26	3.80502	3.87492	3.32284	15.7013	22.1027	1.59435	7.97822	3.74425	13.5626	15.7312	28.9244	8.56824	4.81935	8.50723	16.5729	6.38631
164	3.28	4.87027	7.62282	8.86756	14.5933	20.9114	4.24932	9.03005	6.29846	14.6032	18.8624	19.9619	10.0273	9.45956	7.87631	14.1111	5.25372
165	3.3	6.09969	11.2532	3.7537	17.0649	22.3662	3.0302	7.34461	6.29846	18.2998	15.2427	28.3812	10.0191	7.38372	11.5248	15.8549	4.82611
166	3.32	3.78557	13.199	5.66999	17.0365	18.208	4.47958	5.00024	5.76418	13.8266	19.6139	27.5834	12.9094	8.31073	12.636	13.3223	3.19613
167	3.34	7.03339	9.52942	3.30016	14.224	17.177	5.11625	9.90442	7.02823	15.473	17.4471	28.8395	4.70286	7.74294	5.61427	19.4367	8.84154
168	3.36	5.06347	8.96791	6.01016	15.1331	22.412	10.6429	8.72591	4.18732	14.6498	16.132	26.7517	4.93008	6.88019	6.45696	11.7557	6.18155
169	3.38	5.95975	13.1598	3.34552	19.5507	13.2822	6.17282	5.241	5.63386	16.203	13.2763	26.3782	8.9077	7.70297	6.03125	19.0657	4.81038
170	3.4	2.71784	11.436	8.31194	7.0365	17.028	4.35769	7.3573	7.06735	15.9079	20.9416	28.2454	9.01241	5.65277	10.357	14.9742	13.2026
171	3.42	5.79138	7.41387	5.93077	11.6814	15.7221	5.49554	16.1899	4.95621	10.099	17.3093	24.8166	8.52853	7.49844	6.62958	14.2322	9.84444
172	3.44	9.11066	10.1824	5.40918	13.1729	21.5414	6.03736	12.008	4.3437	13.6247	17.3469	22.7966	8.70976	9.89026	7.20987	16.9461	6.60639
173	3.46	4.49679	10.8223	4.96698	11.4541	26.0892	4.46606	6.98978	5.76418	15.7215	14.2783	26.6159	10.0475	9.12843	4.25598	16.3826	3.4875
174	3.48	5.50637	10.9529	5.1824	13.2439	15.4358	3.5043	6.71099	7.92744	16.9485	19.7267	26.9893	10.4272	6.62936	6.89735	16.4884	8.03764
175	3.5	6.38519	9.85591	5.56792	15.9427	18.7234	4.37122	6.81237	5.29504	17.461	20.2527	26.548	8.72478	6.99984	9.22694	19.1749	4.73507
176	3.52	6.97431	7.11354	6.38433	14.3518	24.978	7.18873	6.22944	2.77991	17.8338	18.8123	27.9059	7.10019	7.9809	5.38047	12.5014	7.76125
177	3.54	7.55588	9.22908	6.22558	13.6274	16.9021	6.56563	6.07737	9.03511	14.1217	17.2717	21.2519	10.6337	10.3353	13.319	13.1359	5.85202
178	3.56	5.67727	8.68061	6.30497	14.9342	25.9861	5.64452	8.90333	6.28545	16.5291	19.2382	27.8041	12.5827	7.21761	10.336	17.1316	5.52551
179	3.58	9.53682	7.96235	6.05552	9.83477	14.4964	4.35769	10.4747	5.09954	14.0751	17.3719	26.8196	7.14981	6.56458	9.70118	14.5265	12.0159
180	3.6	5.5995	8.85036	5.7607	16.4399	16.2491	4.61504	9.58763	5.67294	13.7334	19.7141	29.7392	5.86532	7.3804	8.91022	13.9527	7.45398
181	3.62	5.10075	13.7214	2.31368	8.55636	26.0548	4.66922	9.54959	6.96309	13.3141	17.9982	26.514	5.78908	6.8262	7.19702	17.6219	4.26555
182	3.64	4.00043	9.62085	6.33897	16.0422	17.5665	4.14095	7.66144	7.09341	14.246	18.2863	24.8166	9.29128	6.44482	5.50969	13.9136	4.85047
183	3.66	5.79071	8.39331	5.23911	15.9854	18.9411	5.48197	7.80081	7.02823	16.5136	14.5538	28.9244	6.74861	9.14011	6.03806	14.679	5.89185
184	3.68	6.81632	10.992	5.13705	13.3007	23.0306	2.5561	6.96444	4.51314	14.9604	17.7477	24.1376	4.58673	6.65765	6.2385	15.8794	11.0003
185	3.7	5.68756	11.658	6.58843	15.5166	11.3119	2.44773	5.96334	5.58173	13.9353	13.627	28.3473	14.9438	10.8321	5.16324	14.9396	7.34093
186	3.72	6.52382	14.309	8.50472	16.4257	16.3522	3.62621	8.19367	6.27239	17.4766	16.633	30.7746	7.57792	5.82132	7.11577	14.9374	5.89687
187	3.74	8.53586	8.18437	2.98267	11.312	13.7862	5.12978	4.60738	4.36977	11.7764	20.2653	26.9724	8.57491	7.69233	10.0992	14.2093	4.75633
188	3.76	3.31143	11.3577	6.89459	15.0052	23.9241	3.61267	14.948	6.103	15.6904	17.9857	25.0542	9.28571	8.03831	7.54687	13.6805	6.9755
189	3.78	5.72413	6.64342	6.35033	14.92	14.5308	3.07084	8.76391	5.58173	13.8732	15.2176	25.3598	11.3839	6.87292	8.60084	16.4555	5.08786
190	3.8	5.74986	12.0106	4.70617	12.8461	20.6594	2.81347	16.3673	7.08036	15.504	16.3198	29.6204	10.5517	9.345	6.64969	20.5161	5.0487
191	3.82	12.1414	9.81672	4.366	14.295	25.104	5.29233	4.81014	6.11601	17.3523	19.3634	26.4461	9.98087	6.86903	12.2221	16.3148	7.96584
192	3.84	8.50846	11.5013	7.98313	13.7836	18.1507	4.92661	9.39753	8.76147	15.6904	20.1024	24.8166	8.32392	10.3544	5.50149	13.1199	7.58242
193	3.86	7.66873	7.71425	4.60414	14.4229	14.0841	1.77045	13.3386	8.80054	14.8051	12.0488	31.6234	7.53537	9.82247	11.0063	15.7375	4.29668
194	3.88	8.38478	14.9358	7.35947	18.3291	27.4753	3.61267	10.2592	6.01176	13.3917	19.2131	27.5325	6.11433	7.03405	9.83265	13.7232	10.4353
195	3.9	6.44275	7.66201	4.08255	12.9456	21.0832	3.63976	6.86306	5.11259	16.7155	17.2843	26.531	11.628	7.59759	7.50714	12.7109	9.91373
196	3.92	10.1417	10.5611	4.71753	16.2552	16.2835	5.63099	7.1165	3.91367	13.9819	20.2402	28.8056	9.89663	5.48453	11.6055	17.6464	8.74071
197	3.94	6.35924	7.57058	4.71753	17.42	22.7099	8.01504	9.81573	6.68941	16.3738	14.917	28.2285	8.39286	6.36887	6.04247	14.1277	5.9357
198	3.96	3.74874	12.8725	6.19158	12.3206	21.278	4.47958	12.5656	7.23674	14.2149	18.8123	26.4292	5.23179	6.14379	6.63129	14.4444	7.93078
199	3.98	4.99264	13.1206	7.00798	16.1842	18.0476	5.21105	6.90109	7.11947	16.9019	15.8815	25.6144	9.92492	10.6255	6.57313	12.8372	4.06187
200	4	6.67612	11.9845	7.48422	13.7268	24.8978	6.26762	8.26971	5.42535	14.7274	18.4992	27.7362	12.282	8.05253	7.12067	16.656	10.0777
201	4.02	8.23117	10.326	5.97612	13.7268	16.02	4.49315	6.85041	5.95963	14.2304	12.5999	27.3458	6.29348	7.72166	7.78568	12.5805	3.19236
202	4.04	10.1218	8.85036	7.93777	14.707	19.0442	5.91543	5.72255	7.4583	15.4575	19.376	31.4197	9.26913	8.44373	8.07626	12.4369	7.17449
203	4.06	9.1563	8.38023	6.62246	15.687	26.7536	4.99432	7.77547	4.86497	14.7896	16.3574	25.7332	6.91703	7.85117	7.35292	17.0171	9.2125
204	4.08	10.3889	8.30188	5.43186	13.9399	18.1621	5.36008	10.0058	4.29158	16.6068	18.9626	27.5495	6.20536	8.03597	6.98297	14.441	9.67256
205	4.1	7.90662	9.58165	4.84224	10.3177	26.135	2.74574	8.13029	7.21068	15.8302	20.2778	24.9354	8.57897	9.1087	8.49613	16.4961	11.5725
206	4.12	6.777	8.74588	6.47504	15.2467	18.9754	5.48197	4.39197	2.97538	16.0321	18.3489	29.6883	7.57694	9.52829	6.85253	17.3287	7.65288
207	4.14	2.6305	10.4566	6.71317	10.474	13.9466	0	4.79749	7.82319	11.7609	19.2006	27.2948	8.03455	7.71076	7.34888	16.4095	6.15168
208	4.16	5.21712	9.34659	4.07119	18.7695	22.8015	5.19753	6.60961	6.52002	14.743	17.1465	19.7242	5.57033	5.7323	8.14666	13.7158	5.68759
209	4.18	5.04884	9.28132	8.70882	15.9427	15.2296	5.76645	10.0565	6.103	14.9915	16.6079	23.1701	10.1519	8.15511	5.83808	17.3534	4.6698
210	4.2	5.40887	12.4546	7.51821	12.903	20.3615	5.82063	8.20633	6.24633	17.43	17.3218	30.2823	4.54418	8.92058	5.89302	15.8864	3.76473
211	4.22	4.05013	9.5033	5.19376	10.9995	19.2733	3.59912	10.2466	3.17086	15.9389	21.5303	23.0173	8.74159	4.54864	7.91102	13.9619	9.01894
212	4.24	6.72369	7.53142	5.1484	17.6899	14.4964	4.77759	5.57048	6.20726	12.8326	16.921	23.5605	12.0836	8.99886	13.0622	13.907	4.01049
213	4.26	3.12229	8.43247	6.04416	16.582	27.5555	2.54255	9.41022	3.6009	13.516	18.4366	26.6838	10.131	9.61638	13.3737	19.2056	10.5301
214	4.28	6.42514	6.9046	3.44757	19.1245	18.5516	5.88834	8.57384	6.25938	15.4575	17.9606	26.2934	6.25255	10.4985	10.6998	14.1742	6.32146
215	4.3	8.23388	5.58562	7.37083	13.3859	24.2334	4.6557	10.4494	2.70172	14.8206	18.4115	23.6114	9.10511	8.63554	9.25773	11.3273	2.51205
216	4.32	6.86611	14.4527	4.96698	14.9484	18.2652	2.67801	5.96334	8.50083	13.6713	14.2282	36.7157	9.52905	8.35039	5.68924	16.4706	6.52656
217	4.34	6.6558	15.3537	3.1641	14.7211	19.2275	4.14095	8.89063	5.33411	15.3953	21.906	25.8011	12.2188	5.66809	9.60517	16.8165	5.95796
218	4.36	8.35119	7.96235	4.79688	14.6643	19.1015	2.09554	5.05093	4.78678	15.6904	19.4261	27.8041	7.70652	9.88092	7.93537	14.5085	3.25211
219	4.38	10.868	10.8614	8.87888	18.528	20.8198	4.11386	8.48512	7.18461	13.4849	10.2953	27.5155	10.8856	9.5136	5.77229	16.5856	7.37699
220	4.4	6.50991	10.8745	7.92642	13.3575	11.8617	5.06207	9.25815	0	12.087	16.7081	18.6209	7.45843	6.88964	6.90098	15.9946	12.0196
221	4.42	5.70562	9.2552	6.373	15.7723	15.6649	1.54017	10.4367	5.37323	15.3798	20.3154	28.3812	9.91419	10.979	6.42523	16.5688	7.1847
222	4.44	5.99848	11.5536	5.91945	17.6757	20.3272	5.41426	9.20746	7.22373	14.4168	18.5368	28.0757	6.94515	7.73899	6.20073	15.352	3.73485
223	4.46	8.44919	12.2196	8.47068	12.349	16.7417	4.37122	7.75012	6.23332	14.5411	15.0673	27.8211	6.59439	6.22041	8.08858	13.2629	5.27698
224	4.48	3.84281	10.7308	4.84224	13.187	26.3985	4.16804	8.18098	5.46443	13.516	21.7307	28.1436	10.5268	7.68843	4.27976	12.1663	10.3181
225	4.5	7.1397	10.7962	5.88541	17.6473	19.9721	3.57203	7.25592	7.69287	11.9938	19.3509	25.3428	8.19051	6.49813	9.88587	14.8055	6.42824
226	4.52	4.62796	12.3632	4.93295	13.1445	19.6513	6.17282	10.5634	6.78065	14.277	17.5222	27.7532	8.83476	6.3479	13.616	16.4496	4.09401
227	4.54	6.5486	10.6133	6.58843	14.9768	20.7625	4.92661	7.33195	5.30805	15.0226	19.7642	28.8565	8.51055	9.43781	9.4578	16.5553	5.05858
228	4.56	6.55984	6.01659	6.47504	15.5308	26.261	4.46606	9.42287	7.10642	14.246	16.2196	33.3208	9.69828	8.66502	5.54032	17.9566	6.78136
229	4.58	7.44168	12.4938	3.88977	15.9711	20.4761	7.71704	10.4747	3.65303	17.8183	17.9105	28.9244	13.1099	7.02554	7.31511	13.3419	3.63092
230	4.6	11.1128	7.91011	7.1894	18.0592	16.524	6.80945	8.35839	7.65375	13.1743	18.2863	25.4446	8.90984	10.3589	10.0421	16.8272	4.54244
231	4.62	5.48782	11.2924	4.03719	17.903	17.3946	3.68039	11.2857	7.02823	14.2149	17.2342	25.3089	8.01107	7.46989	7.6738	13.346	5.35672
232	4.64	2.73197	7.6359	7.23476	13.9825	18.059	2.86765	9.23281	4.03095	14.9449	11.2848	23.7981	10.5671	8.57475	9.42435	18.0341	2.87697
233	4.66	7.90436	8.14517	6.38433	13.9257	20.5104	5.14335	9.42287	4.2525	14.1528	18.136	25.3937	10.4111	8.14057	5.93303	16.5249	8.95518
234	4.68	5.71754	12.7811	6.07819	12.4484	12.3199	4.38479	5.58317	4.2525	16.1253	17.3218	26.4461	9.36619	6.44726	8.06981	14.3397	8.38248
235	4.7	3.74431	12.2457	4.87627	15.5166	24.0731	7.06684	6.83771	8.53991	13.1587	15.6184	23.866	7.78757	7.77928	5.61953	13.3073	3.79853
236	4.72	4.75363	11.6842	7.05334	16.4683	18.6891	5.21105	9.32149	6.44183	11.4658	14.6916	32.489	6.47113	8.33098	7.26718	13.9188	10.2699
237	4.74	3.55292	13.5385	5.69267	13.0734	16.6844	6.41664	9.66367	6.22027	16.1253	19.3008	27.0402	10.1803	8.44996	10.1455	13.9972	9.63867
238	4.76	6.87058	5.24609	7.56357	18.7836	19.2275	7.25648	9.22011	6.05088	15.3953	19.8895	28.9414	7.62314	8.55876	8.57877	16.7437	3.98999
239	4.78	3.07444	7.0613	3.83309	15.8149	20.9457	3.62621	8.3077	3.65303	15.5196	20.3404	31.6913	5.9433	7.40968	11.1536	17.4754	4.8195
240	4.8	8.32357	10.2738	5.91945	13.0166	14.7026	5.12978	8.04161	4.73465	15.3332	18.5117	25.2919	7.63393	8.14711	10.6683	17.5708	10.1639
241	4.82	6.59938	10.3783	7.64296	14.7922	16.1574	4.66922	9.43556	4.79983	11.6677	15.9817	29.5694	8.75464	8.28488	5.35576	12.8397	5.95252
242	4.84	5.73564	4.47564	7.45018	17.42	15.3441	6.70108	7.88954	3.47059	12.9102	19.0628	25.5125	7.31992	8.64841	10.4315	12.0963	5.27815
243	4.86	9.07166	12.5069	5.37518	19.9626	17.1655	2.4071	9.23281	7.71893	15.3332	16.5954	21.9819	8.40793	7.17296	7.24556	15.5178	3.9669
244	4.88	6.96559	11.423	4.21861	14.5791	20.3157	3.12502	7.91488	6.45484	13.9043	17.3845	25.19	9.99443	7.59157	7.25095	17.0123	9.43701
245	4.9	7.48321	10.7962	3.54962	12.903	25.5622	1.78399	8.40908	7.5495	14.1528	18.6119	24.4601	7.00023	8.31759	8.15204	14.0665	6.44815
246	4.92	7.8185	11.5927	7.2234	18.5138	22.7442	1.74336	7.86419	4.51314	14.6964	17.0338	28.6359	8.95605	5.63767	7.70647	18.9906	7.04914
247	4.94	5.4007	10.0649	7.84706	17.0507	27.0973	5.57681	7.21788	4.69558	13.9043	17.9857	24.9694	5.7398	8.25997	6.012	14.3754	3.96096
248	4.96	3.89074	10.2868	3.49292	14.4229	17.9445	3.9784	8.61184	6.49395	16.2962	17.6099	25.9199	8.21336	6.75727	7.06915	16.5664	4.8277
249	4.98	6.41115	9.38579	6.32765	16.8376	16.0658	5.82063	7.64874	6.6764	14.6964	17.6099	28.0927	8.72333	4.95951	9.07888	10.854	7.01759
250	5	2.73816	7.47919	5.62464	18.7979	23.695	4.43897	4.67076	4.43495	9.99026	15.894	24.8675	9.44295	9.69726	6.35042	16.3713	7.60769
251	5.02	4.71707	11.5405	7.08734	16.5961	17.7612	6.79593	12.0334	7.86226	13.283	18.3614	28.5849	9.67359	9.28416	8.01899	16.1302	12.0331
252	5.04	7.51282	9.24212	6.13487	16.653	15.4358	6.94491	9.94246	5.71205	17.2591	13.3389	25.4446	11.6525	8.01962	7.38787	14.9794	7.71464
253	5.06	3.53306	11.3316	6.80388	21.3831	24.7031	4.6557	11.5518	6.65033	15.737	15.7312	27.7701	4.87535	6.51993	4.17763	14.2152	10.2082
254	5.08	5.98223	10.9398	7.31411	16.3263	14.0497	4.18159	12.743	4.96922	15.6593	17.3093	22.559	4.52331	7.34458	8.17705	15.5608	11.9442
255	5.1	4.1465	9.64697	5.94213	18.5706	18.6433	4.84534	5.97599	6.95004	16.234	17.5348	27.5664	7.66785	8.23219	12.5828	16.6761	11.3083
256	5.12	8.5773	6.85236	5.64731	16.0564	18.8151	4.38479	8.3077	4.1352	13.4538	19.0754	27.3967	13.716	7.63341	6.06441	12.0488	5.52074
257	5.14	4.36678	12.6766	5.91945	16.5393	18.2538	4.27641	9.81573	5.85538	15.3176	16.2447	25.7332	6.27029	6.96429	12.7797	16.4897	3.88246
258	5.16	7.19323	9.22908	5.3525	17.6473	18.1163	5.33299	8.96667	5.88144	15.5506	16.8334	28.9923	11.8676	4.53509	8.12545	12.0241	3.02082
259	5.18	4.21579	6.5781	4.11655	12.2638	21.2321	3.73458	8.33305	5.20379	12.4909	14.5288	26.4631	8.31488	10.9964	9.41191	16.8483	12.8884
260	5.2	6.31229	12.4416	5.19376	20.1615	18.8724	6.2541	4.63273	6.72852	13.7023	18.0483	26.2594	8.4426	9.23816	8.50674	17.7722	2.53782
261	5.22	6.54973	8.38023	3.50426	14.2666	20.7052	4.92661	8.0796	6.63728	14.8206	17.4346	24.8166	8.90248	6.82361	7.02482	14.9637	6.16339
262	5.24	9.20049	11.3316	7.79035	15.7581	15.1265	2.77283	6.98978	6.91097	15.2555	17.1214	26.2764	7.0269	7.31696	11.151	14.3363	6.34506
263	5.26	4.79922	12.5722	7.47286	14.6927	25.9975	3.28757	6.36886	7.00217	11.7764	14.9045	25.4276	9.86781	9.76225	12.934	14.4375	10.2053
264	5.28	4.92809	14.2176	6.41836	18.187	21.9996	3.6533	6.00134	6.57214	16.8864	16.395	25.4107	9.40474	6.37791	7.91604	18.5544	9.02547
265	5.3	6.37323	9.02014	6.373	17.8888	16.7989	5.26524	6.17875	2.15439	14.9449	12.4997	25.8181	7.72611	8.40999	8.96602	13.9405	7.38076
266	5.32	6.54756	6.95683	7.66564	19.0535	24.7947	5.67161	7.1292	5.86843	15.1313	15.9817	22.0158	9.67556	7.99626	7.43535	15.1296	10.7478
267	5.34	4.01741	11.8148	6.1689	17.6189	18.5516	5.88834	10.5634	5.19078	14.5411	18.7372	28.8735	4.94376	7.99548	7.89051	14.0387	3.97016
268	5.36	10.0633	15.4974	6.83788	12.7751	18.0132	5.38717	10.0565	5.65992	15.3176	21.7182	27.6683	10.1975	8.76049	11.1461	11.4555	0
269	5.38	5.0511	11.3054	5.69267	17.7467	26.7192	4.49315	7.05316	3.32724	15.3332	18.7121	26.9384	6.9324	5.19726	5.34148	14.9665	7.80601
270	5.4	4.60954	9.56862	5.3525	17.8035	19.1587	5.22462	5.4691	6.07694	16.1253	17.9982	30.0787	10.1936	6.85828	5.7687	14.1243	7.9845
271	5.42	5.79364	11.7494	6.67914	18.9967	23.4888	7.71704	7.50937	7.01522	12.3822	14.2532	27.2269	9.55908	6.87422	6.09688	18.4434	6.03369
272	5.44	6.16749	11.5927	3.08472	18.0308	16.9937	0	6.81237	4.9171	15.9855	21.0669	23.5944	8.53113	9.28722	7.18373	14.7455	4.81591
273	5.46	9.31316	9.9865	7.32547	12.4058	19.0213	2.66446	7.73747	6.18119	14.8983	15.8689	27.193	8.66303	7.03696	8.28995	13.2093	3.25838
274	5.48	8.55021	12.3371	10.1942	17.8745	26.4901	4.39831	8.38374	4.35676	13.7645	15.5433	20.8106	6.60343	10.5465	9.32818	15.1619	5.35229
275	5.5	7.4225	10.313	5.40918	15.3745	18.6662	5.34651	11.2984	7.06735	11.6677	16.7958	26.1066	6.82485	5.04646	7.55706	10.3618	8.73402
276	5.52	8.03468	9.28132	4.08255	16.099	25.9861	3.9784	8.66253	6.44183	16.5602	15.0298	20.7597	7.59613	8.91253	12.1928	17.1369	7.51648
277	5.54	5.68576	12.1673	6.9853	11.866	15.8825	4.11386	6.00134	6.06389	12.5219	18.0358	27.6174	7.43506	6.6196	8.33021	16.748	4.81858
278	5.56	3.84994	9.29436	3.9238	20.2325	19.6055	7.24291	16.1899	5.0344	14.1838	18.3238	25.6313	10.0362	7.04807	10.8725	14.344	8.72155
279	5.58	4.90439	9.77756	7.91509	17.8035	17.3374	6.33537	9.71436	7.32798	15.2866	21.142	26.2594	9.14628	5.23957	9.31149	13.3945	4.04539
280	5.6	8.26353	9.30744	7.04198	14.1245	19.9377	4.16804	8.3204	5.9857	15.97	18.4616	29.9938	10.2647	8.45364	10.3926	13.9311	9.05275
281	5.62	5.25423	10.7962	7.29144	14.2808	18.7349	7.10746	7.00247	6.57214	14.0751	18.5242	25.7671	8.48214	9.74356	8.80449	19.7195	4.75256
282	5.64	3.83522	10.1693	7.41618	15.3745	21.3696	3.95131	5.70989	1.64615	13.6247	17.4972	23.221	6.50313	7.12998	8.11974	15.8643	5.48425
283	5.66	9.38222	11.2663	4.84224	13.116	19.594	2.12264	9.41022	4.52615	15.8302	13.5268	28.2794	7.43101	10.9954	10.449	15.3111	5.00787
284	5.68	9.58002	10.2477	5.78338	14.778	16.0315	6.21344	7.61075	7.27585	16.9485	19.902	24.6638	7.89031	5.52196	8.84781	13.7144	5.60006
285	5.7	5.442	9.04626	2.07556	21.4399	24.1074	3.87003	6.2041	5.07348	14.1838	19.2257	28.0248	11.4564	5.34936	6.47189	15.4155	3.72222
286	5.72	4.54879	7.80564	7.34815	15.5876	16.3751	3.30111	8.80195	4.98228	13.283	17.4721	24.0867	9.10471	7.98069	8.29456	15.3747	5.15046
287	5.74	8.31084	13.3687	6.14623	13.6558	20.4646	4.00549	8.5485	6.75459	14.7896	17.7352	24.2225	11.0106	8.14187	7.36311	16.5294	3.37102
288	5.76	4.40348	11.6188	7.62028	17.9314	17.0166	5.65808	3.88507	5.36018	18.4551	15.6685	25.4276	12.0515	9.47488	6.73779	16.5015	13.2699
289	5.78	6.42379	13.0423	10.2169	13.457	11.9534	6.44374	11.2604	4.64345	14.5255	15.155	25.6313	6.06505	8.37936	5.99956	11.013	4.51968
290	5.8	6.30119	11.3969	4.88759	11.7098	20.4188	3.38239	6.57161	5.26897	15.4108	18.4366	26.3952	7.12674	6.62137	11.1491	14.5193	6.99282
291	5.82	6.09382	9.5425	6.41836	13.0166	18.4714	3.08438	7.83885	6.3897	16.3583	18.7372	27.3797	6.04708	7.85792	9.47856	15.1476	4.8944
292	5.84	7.05885	11.9192	5.66999	17.7325	27.4065	3.89713	8.56115	5.22986	15.7681	14.9045	29.892	8.02464	8.44352	9.28404	14.7501	5.17296
293	5.86	6.04868	10.4827	5.39786	14.295	18.8724	7.16164	7.50937	4.50008	16.7466	18.2362	29.7222	9.23469	7.8343	7.98371	11.0793	6.43953
294	5.88	5.8683	10.3522	7.09869	15.7155	17.7383	4.16804	8.47247	4.48707	13.6402	16.7457	25.1731	9.80531	7.25187	4.02846	13.6768	11.6873
295	5.9	5.01634	8.94179	7.03066	14.295	19.1473	5.52263	5.83662	4.14824	16.7621	17.5097	29.1451	7.79424	4.23614	4.52314	15.2889	5.02703
296	5.92	4.57379	8.328	5.43186	16.6956	11.4952	3.69394	9.71436	6.65033	13.7334	18.0608	28.3303	8.41002	10.9737	10.5405	17.0118	6.65919
297	5.94	2.8018	12.324	9.15102	15.3745	24.3709	4.1274	5.938	5.71205	12.4753	16.0067	22.8136	7.41477	9.09728	6.55257	14.8073	3.94899
298	5.96	4.09902	10.4044	2.58581	11.1984	23.3514	4.54733	9.95511	4.70859	14.9449	14.416	25.7671	8.22194	9.11711	8.66965	13.9541	4.36119
299	5.98	5.30997	9.21601	3.84441	16.6814	17.8528	6.33537	14.7706	4.10914	14.6342	20.5283	27.21	8.92712	7.1997	7.53508	13.5142	6.90052
300	6	8.05142	12.8725	6.79253	17.0081	13.6373	3.59912	9.16942	4.90409	15.4885	16.4576	30.1296	8.94562	7.79402	5.29637	14.6245	4.67164
301	6.02	8.47718	12.4416	7.49554	10.2041	24.2449	7.35128	10.5887	7.57556	13.7334	15.2427	26.9045	9.33152	7.26225	10.5132	15.4803	6.47468
302	6.04	6.37278	7.89707	5.22776	15.7013	18.7692	4.84534	8.94132	7.04128	15.0226	17.0463	24.1715	9.75278	8.91476	10.6042	14.7868	6.56723
303	6.06	3.45181	13.5124	7.39351	17.6189	18.2194	2.33937	7.54736	8.20108	15.9545	17.9731	24.8675	9.9055	9.7786	6.37106	15.3495	4.32337
304	6.08	5.55151	7.21801	6.42968	15.3888	17.2228	3.1792	10.9182	4.66952	14.3081	19.0002	28.8225	13.1026	8.71211	6.75675	12.7004	5.53889
305	6.1	1.12217	14.4657	5.66999	11.6814	19.1129	8.02857	5.97599	3.24905	16.1098	19.7141	22.3722	7.95455	8.8206	9.1516	17.4086	7.4123
306	6.12	3.09232	11.4752	7.79035	16.1842	17.6123	2.8812	3.68232	3.69213	13.3296	14.8419	28.0248	10.6645	4.56136	9.79194	18.0295	7.12696
307	6.14	6.7348	11.9453	6.7812	13.3433	21.2321	5.25171	9.89177	7.10642	14.8206	18.6495	25.0712	7.38057	10.0859	9.01945	17.0838	3.51712
308	6.16	6.01397	9.22908	6.14623	19.8206	12.297	5.03498	9.94246	5.26897	15.5662	16.9711	27.3118	7.59358	8.09816	11.454	14.664	6.1767
309	6.18	5.13822	11.5927	5.1484	11.5677	14.233	3.38239	7.09116	2.48018	13.9043	16.0067	22.2534	9.92927	9.37085	8.07667	15.2885	5.64969
310	6.2	4.27538	8.3672	5.62464	11.9229	23.0879	5.00789	7.21788	7.44525	15.1002	15.5934	26.8705	8.34972	8.33596	8.85222	13.0878	6.66731
311	6.22	6.37255	8.79812	4.02583	17.6615	25.9402	3.31466	6.6223	4.72164	15.7681	22.0689	29.8071	6.03113	7.69311	8.50294	16.5696	3.78063
312	6.24	5.62112	13.5646	5.9988	12.8745	15.9054	2.39355	6.53358	5.46443	13.6868	14.0278	25.4276	7.14025	4.72617	8.32368	14.168	6.90395
313	6.26	3.87386	11.5275	5.81738	12.2211	21.6445	5.91543	9.10608	5.21685	13.9043	17.5473	25.224	12.3458	8.31499	7.9831	12.0961	4.17919
314	6.28	3.50688	9.49026	7.51821	11.1274	16.7531	4.66922	9.79039	7.99258	14.1683	19.7141	29.5525	9.0051	8.09354	8.29203	16.7548	4.5816
315	6.3	5.90288	10.1432	6.52039	16.9655	14.7943	6.03736	4.65807	4.36977	19.8374	19.3384	23.5775	8.74101	5.73219	5.86422	19.5872	3.43503
316	6.32	5.88211	9.13765	6.18022	14.2382	19.5597	8.05566	10.2466	7.91439	16.2651	18.8374	26.565	6.48829	4.67899	9.54162	14.6632	14.3535
317	6.34	6.71403	12.1543	6.82656	15.2467	25.2415	2.42064	9.16942	6.05088	17.7717	18.7246	25.1391	5.49803	9.28208	8.19512	13.3546	6.3233
318	6.36	4.61406	8.31496	8.6521	11.3831	15.5618	5.14335	7.50937	1.71131	12.9724	15.7061	26.3613	12.3678	11.3291	7.03387	13.4866	5.01565
319	6.38	7.92941	5.87292	4.7742	14.2666	16.3178	5.38717	12.7937	6.22027	17.461	16.8709	29.213	7.15445	8.08191	9.21319	16.7866	4.03451
320	6.4	3.40897	15.9022	5.66999	14.0535	21.7247	3.93776	5.35507	6.15513	15.4885	18.9752	22.3043	9.97953	6.21314	5.5513	16.338	6.68982
321	6.42	7.51119	15.6149	4.45671	13.8831	16.7417	4.94014	7.73747	5.38624	16.7	15.0298	25.0882	8.52273	5.46096	8.39335	16.4471	12.9142
322	6.44	5.94111	9.8298	7.0193	15.4456	19.2389	6.03736	9.86642	1.42461	14.1372	14.9671	26.1066	3.23261	8.24678	8.38984	16.3838	5.85629
323	6.46	5.59254	6.31692	3.26615	16.028	23.2941	5.25171	10.4494	6.45484	14.8206	17.1214	31.0292	8.5578	6.76988	12.8815	13.0332	5.87713
324	6.48	3.87851	8.0799	5.91945	13.5848	20.5448	6.67399	8.47247	3.8876	15.8613	22.4947	29.7222	9.55908	7.60034	8.0123	11.8035	11.9787
325	6.5	6.31997	8.15825	5.80606	11.7382	23.821	4.35769	6.3942	5.36018	14.3547	19.0378	25.7841	6.40538	5.93335	11.9575	15.4936	5.302
326	6.52	4.61099	8.43247	8.58407	12.8035	20.2813	2.93538	10.1706	7.57556	18.3308	22.1315	30.4012	7.1526	10.1549	11.3949	14.6421	4.6965
327	6.54	7.3514	6.85236	5.70399	10.1899	19.7888	5.61743	6.21679	4.87802	11.4347	13.6645	27.8211	6.21666	9.37214	7.3833	15.3676	4.46353
328	6.56	8.70251	10.1171	4.22993	15.9143	22.5037	2.93538	9.62563	4.12217	16.1098	17.0087	28.6528	8.47101	8.12739	6.87667	15.2583	4.35366
329	6.58	7.58929	8.49779	7.14405	18.7695	17.1312	4.57443	5.54513	5.6078	14.6342	14.8544	21.3198	13.0247	7.57319	7.06772	17.7509	5.33112
330	6.6	8.46264	12.2718	7.51821	18.6274	13.9008	5.36008	8.62453	5.24291	11.326	15.8689	27.6004	10.4751	6.50561	6.34173	16.8349	5.43973
331	6.62	6.13783	10.7047	6.36165	15.1615	15.0005	4.23577	11.6279	7.9535	14.5566	15.5057	25.1221	11.539	7.48546	4.19643	11.998	7.41063
332	6.64	7.04825	10.0518	4.7402	14.707	23.569	8.01504	8.10495	4.77377	15.6593	17.8855	27.8211	7.49142	8.42566	5.07876	14.9059	3.74916
333	6.66	6.87608	11.4491	8.56139	11.5251	19.5139	7.16164	7.91488	6.1942	18.6259	19.7517	27.7532	8.86132	4.59406	6.86986	15.4458	9.51173
334	6.68	1.40718	12.6766	3.3682	17.7325	22.7786	2.06845	9.76504	5.90751	15.24	15.3429	28.4661	7.92474	8.04002	10.0366	16.3747	7.10913
335	6.7	7.65361	12.3632	5.71535	11.0422	16.0658	4.91305	9.89177	5.11259	16.1874	17.3093	29.3488	8.14616	7.3601	5.21055	14.1014	5.8906
336	6.72	3.42572	9.75144	5.74935	13.2439	15.8138	6.10507	5.17766	7.52344	14.2149	14.0278	23.0512	4.51618	7.46942	8.68825	14.2609	6.52572
337	6.74	7.14241	11.6842	4.27529	19.8206	15.7794	3.57203	8.26971	6.58515	15.7525	20.2277	28.1775	7.50522	4.75135	10.0671	15.7208	4.90712
338	6.76	7.58703	7.47919	8.17587	10.9995	25.4706	5.79354	10.2466	3.62697	14.6032	15.9691	28.2454	12.3605	8.81198	8.05627	15.0149	4.05836
339	6.78	7.02008	10.6133	8.70882	13.8547	16.5469	6.10507	8.26971	7.21068	15.504	16.7958	26.6668	8.05311	5.12588	10.8925	13.8624	6.21586
340	6.8	2.61574	9.58165	4.07119	14.9058	23.7637	5.67161	9.29615	5.68599	15.6283	14.4411	26.0557	8.79986	6.90023	8.08703	16.3983	12.5999
341	6.82	7.65338	9.30744	3.61765	16.7098	19.6513	2.73219	5.84927	0	14.013	18.7121	24.6129	9.54893	7.93968	8.84748	15.8383	9.95322
342	6.84	4.73305	11.4883	6.99663	15.2325	19.8002	4.94014	4.91152	5.88144	17.461	16.157	27.0572	5.55276	7.51246	5.38765	13.8014	4.53006
343	6.86	9.252	8.24964	5.72667	14.6927	16.398	5.83416	9.99315	4.56526	17.9115	19.2257	28.534	9.09932	8.70743	3.96112	12.6509	8.33997
344	6.88	6.88069	9.72532	7.8357	11.4115	24.6	4.01904	7.80081	7.06735	16.4826	16.9837	25.0712	5.72176	7.47046	6.39847	14.0137	3.99543
345	6.9	3.04194	11.1748	5.47721	15.6445	19.743	4.50668	8.21902	8.18807	13.7645	15.5558	26.4801	3.8445	5.51547	7.50057	13.9705	6.32196
346	6.92	3.3869	11.6319	7.65428	17.3774	15.8253	4.38479	7.40799	3.18389	13.547	18.8374	19.0452	8.56673	7.40298	3.94118	14.8124	7.67004
347	6.94	7.74592	9.56862	7.07602	15.3604	23.2025	4.11386	9.5116	5.42535	16.0321	19.2006	26.0727	10.3905	6.94196	9.6991	12.0718	3.85175
348	6.96	9.59993	8.94179	2.04155	13.528	22.4693	4.66922	4.21456	4.72164	16.5602	15.6435	24.8845	13.7446	5.45359	12.468	14.9905	5.98382
349	6.98	7.76849	13.4863	3.35686	16.8234	18.3225	5.00789	8.29505	6.24633	16.0166	16.0693	24.6129	10.0017	10.4516	10.6468	13.4492	6.48221
350	7	5.93845	7.0613	4.71753	12.1643	14.0038	7.73056	7.54736	5.11259	15.24	16.1194	28.5849	7.92011	8.19051	12.8603	17.8761	5.49588
351	7.02	6.36127	6.53895	8.18723	13.4711	20.8427	1.26925	7.5854	4.66952	15.7836	19.0002	26.6159	7.82554	8.33809	8.15788	14.1012	6.45376
352	7.04	4.3676	13.0162	5.95345	18.1302	20.5104	2.67801	9.92976	6.37665	14.9759	17.8228	30.7916	7.81575	5.68584	9.67765	16.392	4.31124
353	7.06	6.98622	7.55754	3.14142	13.9541	16.8562	4.16804	8.21902	3.64	15.8302	19.5513	26.9893	7.74177	5.60891	6.83079	14.084	9.95925
354	7.08	8.50354	10.0518	8.33462	17.8604	19.4107	3.27402	9.33418	5.37323	15.0847	15.7186	28.6528	8.30566	4.00291	3.27355	14.2111	12.1704
355	7.1	3.02795	10.757	9.30976	15.5024	17.4863	4.99432	7.10385	2.67565	15.9234	15.8689	26.2085	6.66135	6.84723	7.57823	14.5273	5.82667
356	7.12	3.42545	10.8092	4.03719	14.0393	25.1499	5.0756	7.64874	6.03782	15.473	14.5162	26.565	12.8621	9.54444	6.66237	11.0717	5.49731
357	7.14	5.64649	8.73285	7.2234	17.903	16.6844	5.76645	5.70989	5.1256	16.6844	19.3133	21.5405	9.43472	8.64826	8.3245	14.9482	6.42096
358	7.16	3.31287	7.88399	4.5701	15.6445	15.9512	6.72818	6.34351	6.02481	14.8206	18.7747	21.218	9.04818	9.35206	6.16312	15.7542	5.3266
359	7.18	7.31868	11.1748	6.7812	19.6217	20.1554	1.30989	12.3375	3.05357	14.9604	18.8374	27.8041	8.0047	5.83731	6.62321	14.5208	6.10892
360	7.2	3.26593	7.32248	3.87845	13.5848	13.9809	5.40069	4.48066	5.86843	15.1468	15.8063	23.883	6.29598	6.712	10.6487	13.5246	7.06068
361	7.22	6.80928	12.533	4.86491	15.1473	21.7476	6.8772	3.63163	4.72164	16.4826	21.9812	27.6853	13.4276	8.55741	10.8845	16.6989	5.07975
362	7.24	2.17635	9.8298	5.40918	13.4854	17.6924	6.75527	7.04047	7.09341	12.3045	19.7642	27.5325	4.65306	9.47249	12.6633	12.9739	4.3878
363	7.26	2.95302	9.71224	4.96698	12.5336	25.2415	7.66285	7.94023	7.94045	17.8959	12.5874	26.531	7.02052	8.61529	10.6119	15.8492	7.96885
364	7.28	7.57565	10.1693	7.35947	11.3263	19.8919	4.1545	12.0968	5.6078	15.0536	19.163	27.3797	4.6323	5.64576	10.8933	20.3502	3.07672
365	7.3	11.6035	12.1804	5.70399	16.7098	19.0327	5.56324	9.33418	8.37052	16.3583	18.5117	28.0927	9.13613	9.52917	6.46039	11.9142	6.13737
366	7.32	8.15299	8.772	7.15537	15.1331	15.1036	5.48197	6.73633	6.27239	16.2496	18.5743	25.3089	10.6391	6.49304	7.90813	12.8743	5.22911
367	7.34	9.62485	9.49026	4.21861	15.5876	22.4808	5.41426	7.96557	2.45412	15.2245	16.4075	30.2823	8.63636	5.63253	8.68629	16.3565	2.91455
368	7.36	3.99303	12.8072	4.43403	13.3149	15.4472	2.67801	10.6775	4.89103	13.8577	20.3028	27.7022	4.7155	8.63689	7.57056	14.9661	5.63362
369	7.38	8.42707	10.1954	7.2234	14.3945	19.2045	6.33537	7.31926	5.30805	18.6259	15.5683	27.5664	7.48493	6.92068	7.51224	15.286	5.1174
370	7.4	5.83332	9.92119	7.39351	13.4001	18.1736	4.20868	5.07628	3.87457	14.246	17.2342	27.9059	10.8498	7.18413	6.68725	16.4468	4.73934
371	7.42	3.5852	8.5239	6.01016	14.8916	18.2996	4.14095	9.86642	5.19078	14.6653	19.4511	26.531	10.2519	9.42172	8.93779	15.2116	6.01444
372	7.44	4.70176	5.58562	5.39786	16.4257	18.8036	3.31466	6.60961	5.39929	14.8206	16.5202	25.8181	8.33876	7.55954	8.03563	13.82	5.26777
373	7.46	6.17281	8.88955	4.93295	17.562	17.2113	5.42779	10.6268	5.54262	15.8457	15.894	29.5355	12.8913	8.12656	7.75089	13.5385	8.3106
374	7.48	3.70296	11.0965	7.49554	12.6189	17.5092	5.36008	8.35839	8.34445	16.4359	17.9481	30.3333	9.32456	7.76651	5.72289	16.9672	6.59961
375	7.5	6.72148	11.9976	1.57665	12.1785	16.3865	4.89952	7.14185	5.77719	14.0285	16.6079	24.7317	9.35065	7.9646	6.4621	14.9571	3.35303
376	7.52	3.88488	8.99402	7.16673	16.653	20.6365	3.74812	5.82393	5.33411	17.3213	16.921	25.3428	7.48237	7.95473	8.39714	13.2247	12.5393
377	7.54	6.25	10.8223	7.15537	17.1643	15.8596	5.44135	10.0058	5.26897	16.3738	17.2091	27.6004	7.32491	6.71615	5.85925	16.2506	4.85222
378	7.56	11.0415	9.9473	6.47504	15.8149	14.2673	5.68518	8.23167	4.29158	16.5602	19.7267	25.19	6.05253	5.95484	9.09744	15.4242	6.17218
379	7.58	4.45029	9.33356	7.93777	13.4854	16.6271	3.93776	5.57048	3.96579	14.8828	15.8815	24.3752	8.7587	6.48723	6.2181	14.4545	8.90288
380	7.6	6.78418	13.5385	7.48422	13.3859	15.5847	3.9784	11.3364	4.66952	14.277	20.0147	30.5539	10.0953	8.41648	8.99799	15.2884	5.67019
381	7.62	7.99193	11.1357	2.84661	19.8774	15.894	4.54733	9.53694	5.94662	15.8457	15.3304	25.1731	11.5695	7.14286	9.40155	14.6085	4.33291
382	7.64	5.15343	12.5461	6.93995	12.7893	16.0887	3.43657	8.63719	8.98299	17.4921	19.6014	26.9384	8.05647	8.6835	11.5961	15.2353	6.98713
383	7.66	4.95879	8.51082	5.46589	12.7893	21.8851	7.78474	6.91375	5.02135	15.3176	20.2402	28.3303	10.3803	9.84894	8.80874	17.7784	4.11819
384	7.68	8.81324	11.1226	4.59278	14.5507	14.989	5.26524	12.1728	3.49665	16.8243	17.0463	22.1685	7.92045	6.32008	10.0132	12.0779	11.4081
385	7.7	6.87157	8.56306	4.86491	14.5507	17.1082	3.51785	3.99912	8.10988	16.9796	19.0253	26.6668	6.27029	7.61939	6.45149	12.7961	3.20081
386	7.72	6.35716	14.6616	7.03066	16.1274	24.3709	3.63976	5.68455	6.11601	18.424	18.0984	28.3473	10.1054	9.11275	7.3397	15.6009	5.93578
387	7.74	5.76159	9.12461	3.19811	14.2808	13.7747	3.61267	5.81127	3.57484	12.4132	18.6745	33.4396	9.03931	4.7555	4.00334	15.4905	7.37649
388	7.76	4.89979	10.2477	5.25044	16.1984	26.1464	4.39831	9.13143	3.70516	17.5232	15.5433	24.528	8.74756	8.79786	6.9031	17.4509	5.05406
389	7.78	4.97301	11.5405	6.69049	17.0365	16.6615	8.21821	8.99201	4.77377	15.0691	20.5408	26.4122	10.8273	6.39587	6.00445	12.9462	3.65243
390	7.8	4.20347	10.1824	6.373	17.3632	15.6992	6.34889	8.29505	2.83204	13.2364	13.1385	22.7966	3.36398	7.0761	5.80312	11.9125	6.74086
391	7.82	4.13477	12.8072	3.81041	12.8745	23.5232	6.30828	21.0941	7.14554	13.1432	18.4115	26.9554	10.0171	3.45074	9.24954	14.5655	6.83157
392	7.84	4.81163	8.68061	9.30976	14.6501	20.4875	7.48674	9.63832	5.22986	14.7741	13.0383	23.7812	6.97055	7.62266	7.53218	14.5772	6.4351
393	7.86	3.93886	9.2552	5.47721	12.5905	21.6445	3.68039	7.86419	6.74153	16.467	16.5703	29.892	12.7174	8.0923	5.70625	17.6026	4.55499
394	7.88	6.47683	14.087	4.51343	14.3376	18.4027	5.10269	8.44712	5.90751	15.4575	20.3028	29.4846	7.08279	6.22181	9.17228	15.609	6.33937
395	7.9	6.36714	7.66201	7.80171	15.4456	27.1087	4.11386	3.44154	6.15513	16.2185	17.9731	27.3118	6.29812	9.90137	9.46934	15.416	5.23564
396	7.92	3.63313	11.1748	7.25744	20.6302	11.7472	2.32582	7.40799	4.93015	15.1468	18.7747	24.9863	10.2501	8.32548	13.0314	14.3585	6.39309
397	7.94	10.5075	14.2437	7.8357	12.0649	16.4438	4.49315	7.30661	6.54608	14.3081	18.4115	29.9599	10.8494	9.65895	11.1701	14.969	4.67231
398	7.96	12.9375	7.1527	4.58146	10.2183	20.2928	4.58795	16.0125	3.66606	18.1134	14.0152	25.241	9.09879	4.36036	10.473	14.2566	8.87058
399	7.98	11.3401	12.8333	5.88541	14.2666	26.6849	4.72341	7.95288	8.12289	12.8792	16.2697	28.1606	4.82027	9.16087	9.84207	14.5244	6.15318
400	8	6.95327	11.3316	2.81259	15.2893	10.1091	2.77283	7.63609	4.72164	16.2185	20.2152	26.0897	7.1755	6.39701	6.08073	15.6655	13.0252
401	8.02	4.01289	11.4883	5.64731	12.6189	18.0247	6.19991	7.63609	6.06389	15.7525	17.1214	28.534	12.0159	7.56852	4.13145	12.4237	4.47475
402	8.04	4.54084	11.4491	5.60196	9.77795	18.838	2.8541	10.9562	3.78335	15.3176	17.2467	26.7347	7.14645	8.32548	9.86711	16.1881	3.35119
403	8.06	7.35163	9.86895	4.89895	18.187	18.2194	4.94014	7.68678	3.15783	16.0787	18.6119	27.6513	7.68263	7.13663	4.73251	16.6492	5.62801
404	8.08	4.52549	8.56306	7.73367	9.849	18.8609	4.80468	14.2891	6.84579	18.3308	18.0107	24.2904	10.2428	6.61254	3.6557	18.4453	3.83619
405	8.1	5.99993	9.47718	3.18677	15.6445	15.2525	4.46606	8.5865	4.40888	14.743	18.8123	25.6992	8.51751	6.3777	7.14718	12.8229	3.93284
406	8.12	3.37259	11.88	3.90112	13.9541	22.5495	7.74413	7.1165	6.05088	16.3583	20.1149	32.4381	12.0617	8.9906	4.91288	13.1734	7.4508
407	8.14	5.93786	12.2065	7.24608	12.562	18.7578	5.3736	8.37109	6.35058	14.4789	16.5453	26.1915	5.57485	10.7491	7.20465	15.2446	6.23787
408	8.16	1.87116	6.96987	5.42054	12.9172	30.1558	1.35053	11.6912	4.99529	13.6402	17.7226	29.7052	6.94637	9.76158	5.9963	12.1208	4.40303
409	8.18	7.27602	8.31496	6.46372	16.3689	20.7052	4.57443	5.53248	5.67294	16.8553	20.5784	26.514	9.46718	4.50166	6.27884	14.9426	5.60232
410	8.2	5.52398	11.0312	5.52257	13.4854	18.2996	5.41426	5.05093	6.65033	12.6617	18.2863	25.224	6.50812	8.20089	7.85123	14.208	5.2143
411	8.22	5.29711	10.0649	3.52694	21.0848	21.0489	2.54255	6.97713	7.23674	14.8517	16.4326	25.1052	10.7375	5.52326	11.4687	16.9658	5.68475
412	8.24	8.76232	12.6113	7.40483	19.849	12.9041	3.45012	9.9678	8.13595	17.8183	17.5849	30.1126	9.68959	8.40459	8.01907	14.2342	5.09657
413	8.26	6.40257	10.4697	5.88541	15.6729	16.3293	4.7505	6.30547	3.40543	12.4753	17.5598	29.5525	9.90144	7.33804	12.8073	14.3543	6.51886
414	8.28	3.20092	13.3949	5.45454	12.2211	18.0819	1.77045	9.54959	5.26897	15.2245	19.664	22.542	8.94376	4.81354	6.49983	12.8587	6.74438
415	8.3	6.86367	9.02014	5.95345	19.5649	17.1426	6.14573	3.32749	7.19766	16.4826	17.0463	25.8181	8.03745	7.42291	5.41865	15.181	2.95421
416	8.32	7.32775	11.7364	6.55443	14.7638	20.6479	4.03258	8.53581	5.76418	18.7968	18.3865	28.3473	9.12332	6.00524	7.70623	15.2563	3.4321
417	8.34	4.47602	12.089	7.66564	15.1899	15.0921	6.09155	6.76168	2.51927	12.6151	15.919	26.9554	8.88683	5.92141	7.81497	15.173	10.3662
418	8.36	4.02661	7.70117	5.84006	14.0961	18.1392	6.03736	10.4494	7.15855	13.05	14.8795	20.0468	10.1927	9.39255	10.4597	13.9021	7.70585
419	8.38	5.00144	13.0814	5.27311	16.7524	12.4116	6.75527	8.33305	4.21339	15.2245	19.6891	28.2624	5.43048	5.22555	7.99615	11.6474	3.49168
420	8.4	3.61282	8.83732	5.63596	17.7467	18.1965	2.31228	6.38151	6.03782	14.4789	20.2026	29.3148	8.22275	8.11088	6.35238	16.1258	2.24118
421	8.42	10.9486	8.44555	2.27966	15.8007	17.3488	3.87003	6.97713	5.22986	15.1779	16.4451	31.9968	8.67347	7.87998	6.72934	14.8243	8.71477
422	8.44	5.56162	8.65449	6.47504	13.8831	20.4303	4.9808	11.856	5.17773	14.6653	20.1275	27.9569	10.8665	6.09884	5.12498	16.2195	2.7548
423	8.46	8.36771	12.8986	5.39786	16.9939	20.3272	4.07322	8.04161	4.2525	15.6904	16.896	28.9244	9.28369	9.12946	7.69619	14.1518	6.66413
424	8.48	5.90956	6.09494	6.55443	25.0052	11.6097	3.36884	18.2682	6.45484	17.2747	14.153	25.7162	7.85291	9.38382	7.45864	15.6638	6.1844
425	8.5	3.06451	11.3446	6.83788	11.241	23.5232	5.14335	11.7673	6.23332	13.0656	17.5723	26.4292	7.92788	3.91663	9.02524	14.6213	7.4928
426	8.52	6.46261	13.9825	3.62899	12.5905	16.6157	9.04452	9.01736	5.76418	16.5291	15.3053	28.6019	7.8372	10.6342	9.69507	14.4464	5.35547
427	8.54	3.60641	9.97342	5.44321	16.7382	24.9666	4.57443	4.506	5.63386	11.4658	21.7182	25.0373	6.54627	8.25244	11.2042	17.5746	8.33487
428	8.56	9.02007	6.56506	5.74935	12.1927	18.0819	6.18635	9.43556	4.35676	18.2842	15.8439	25.0373	8.04482	8.16528	11.8409	15.6867	10.6894
429	8.58	7.51345	9.34659	4.76288	16.0138	18.8838	4.46606	3.88507	5.28198	12.5064	16.1194	25.4786	9.80693	7.04682	8.01503	19.9558	6.53468
430	8.6	6.29514	13.421	6.14623	24.2666	21.5414	5.3059	6.57161	3.84851	18.1755	18.6996	25.6823	10.8756	8.74232	5.04454	19.0615	5.88909
431	8.62	5.18539	11.1487	5.20508	17.8604	15.9512	5.67161	9.84108	4.47402	16.5447	18.7747	30.1126	6.27319	5.66471	8.04775	13.4995	5.95545
432	8.64	4.04693	12.4807	6.99663	13.5564	19.7544	2.67801	7.19254	6.68941	13.6713	16.1821	25.6483	7.78885	7.67878	7.38371	10.8729	4.43876
433	8.66	7.27782	14.8575	3.7537	17.7183	16.3522	4.08677	9.76504	7.19766	15.1002	18.3364	27.159	4.95014	7.78447	9.95354	17.1552	5.80834
434	8.68	6.43796	6.68257	7.47286	17.8177	13.328	5.25171	9.13143	6.103	15.5972	19.1129	21.3368	13.3922	6.44684	6.08917	16.2703	12.157
435	8.7	7.14241	10.0126	4.08255	18.3575	18.3912	4.22222	9.89177	5.38624	15.3332	17.9481	30.3502	10.9465	10.577	6.29695	15.0027	5.0446
436	8.72	7.82843	9.97342	5.04634	16.5961	23.065	6.60629	5.58317	3.91367	16.0942	21.1671	25.224	7.94492	7.25727	7.9499	14.1898	8.30851
437	8.74	2.19287	11.3577	8.16455	18.2723	11.1973	3.43657	3.97378	5.56868	13.8732	15.3679	26.3782	11.8019	8.63424	12.4649	16.4228	9.37684
438	8.76	5.34857	7.85788	4.69485	15.616	18.3912	1.66208	10.8675	4.85196	15.473	18.8499	24.7826	7.67996	8.73095	11.3801	17.6182	7.7179
439	8.78	3.4746	9.55554	8.76549	15.5308	14.3246	5.10269	8.97936	5.43837	15.3176	19.6139	28.4661	9.47124	7.10081	7.58296	12.5407	6.88579
440	8.8	4.73025	7.74037	6.05552	17.9172	16.2033	5.91543	8.89063	3.86154	17.6785	19.2507	23.238	5.62355	9.38216	10.4937	15.7602	6.51033
441	8.82	9.0527	13.6299	3.40221	15.9001	18.2309	2.78638	6.28013	6.93703	16.8864	18.424	25.9708	9.75186	8.71574	11.3307	16.0125	10.5118
442	8.84	7.0487	11.5405	6.54307	17.0081	15.2181	6.43017	6.25479	8.47477	14.6809	21.2422	27.2609	11.8406	9.54288	10.0185	15.1213	9.07668
443	8.86	4.18058	10.3522	5.97612	14.0677	19.2618	4.95371	10.5127	2.42805	16.7776	16.4576	25.6483	9.68779	8.56572	8.38388	17.8324	4.13593
444	8.88	4.24048	10.3913	5.98748	15.6018	20.0408	5.59033	8.45977	6.95004	17.166	17.2467	28.7377	8.04569	4.82205	9.99478	13.6132	5.16987
445	8.9	3.96234	14.2045	9.50254	16.2695	23.3514	5.83416	6.02668	7.31493	14.7741	16.0944	27.8041	5.82734	7.8151	6.65185	11.8985	5.76056
446	8.92	4.57091	12.7158	6.59978	14.9058	11.5524	6.10507	5.08893	4.18732	16.2806	17.0713	30.0278	15.5434	9.97404	7.66454	15.3461	5.28978
447	8.94	12.0071	7.60978	6.97395	18.67	25.4248	3.32821	8.62453	4.05701	15.1779	14.7166	29.2299	7.28983	2.9145	5.49362	12.7415	10.7097
448	8.96	3.19307	7.71425	8.27794	18.1018	17.4748	2.90829	2.78258	5.16472	15.9545	15.919	23.8999	10.4376	9.96449	7.29569	14.841	7.32419
449	8.98	7.4814	11.7886	4.18458	16.3263	13.8435	4.28995	7.25592	3.69213	16.2185	18.5117	29.7052	11.962	5.56375	9.19386	17.7238	7.6861
450	9	4.79949	10.5219	7.2234	14.6359	23.5117	5.0756	10.1452	4.79983	15.6438	14.7166	23.883	7.96666	7.65474	9.98809	11.1885	3.19546
451	9.02	1.92632	12.5591	6.74717	15.5592	19.6857	2.50192	8.67522	5.93357	17.2125	20.5032	22.7966	9.6243	7.36737	10.3131	15.8488	4.94126
452	9.04	5.28262	9.28132	6.14623	15.4456	21.7133	3.09793	7.77547	3.74425	15.1934	19.3509	25.1561	7.49084	8.47088	8.39747	13.7952	8.50641
453	9.06	8.03301	6.69565	7.12137	17.278	14.9088	2.97602	7.8515	4.8259	15.8147	22.2567	27.9569	5.91953	7.81925	9.23726	13.4376	3.78012
454	9.08	6.97828	14.8444	6.97395	17.8177	22.813	2.231	8.89063	7.28887	14.6653	14.9045	30.4181	8.7202	6.59686	11.1548	15.9932	4.16555
455	9.1	2.65916	10.4174	8.86756	18.6984	22.5495	4.91305	5.17766	8.09683	14.044	14.8669	25.1221	6.38799	6.8153	6.26354	15.3576	3.41997
456	9.12	9.43874	7.77952	4.51343	16.1416	13.454	5.90191	5.87461	5.86843	16.6844	17.4095	28.9244	9.40921	6.56873	8.73279	14.4077	12.8828
457	9.14	4.68682	14.7138	3.62899	13.9825	16.7531	2.71865	9.54959	7.66681	17.6474	18.2612	27.6004	11.9794	9.71605	6.64206	14.7316	2.61539
458	9.16	6.48319	7.53142	5.91945	19.0535	13.1103	4.68279	7.04047	2.62353	14.3702	18.8749	32.0477	9.07769	6.85579	7.80485	12.2307	5.20192
459	9.18	8.31603	8.05378	4.41136	14.437	13.9122	3.88358	5.16496	7.97957	13.4694	16.5829	27.4137	8.77058	7.51402	5.41213	15.5044	4.67725
460	9.2	7.46727	13.7083	6.87192	17.6047	16.4438	2.62383	7.10385	3.6791	15.0847	16.1695	26.6668	7.35337	8.38107	6.84812	14.4927	3.53319
461	9.22	6.54747	11.1879	8.2439	15.7297	23.4316	7.67638	5.78593	7.23674	15.8923	17.5598	28.6188	8.39228	7.11431	8.96667	12.8424	5.77972
462	9.24	4.1061	11.3707	7.52957	19.5649	13.8206	3.57203	5.4691	5.76418	17.3834	19.5638	26.9893	7.75116	7.48084	4.91271	15.3738	5.48124
463	9.26	5.20751	7.85788	5.69267	17.1359	23.1223	6.8772	10.424	4.72164	15.1623	17.3845	30.1636	9.84607	6.46387	7.50995	17.0777	12.6378
464	9.28	10.714	13.3165	7.40483	13.4285	20.1783	4.80468	7.57271	3.32724	14.1062	18.5117	24.3583	10.0358	7.5014	6.68994	14.6333	11.4084
465	9.3	5.33232	10.0779	3.68567	15.0763	26.5474	5.33299	21.2715	5.02135	16.0477	18.7246	27.9059	7.49478	9.26132	7.89132	11.408	7.2329
466	9.32	9.90584	11.2663	5.21644	15.8433	14.0497	5.02141	8.15564	6.02481	14.6032	14.0653	27.8041	5.04093	7.68148	8.53888	20.7526	6.60187
467	9.34	11.1465	12.1412	5.89677	14.1814	19.5826	4.18159	4.55669	3.95276	18.1444	14.8669	24.3752	8.70623	8.0653	9.53049	13.7343	5.33999
468	9.36	5.9491	9.97342	7.46154	18.4854	15.2754	5.23814	10.7281	3.80941	16.1409	16.8709	26.8705	11.0213	6.9947	10.5076	12.8431	5.02226
469	9.38	4.73783	8.99402	5.91945	12.2495	19.1702	4.26286	13.3766	6.61122	12.8015	21.4301	25.3258	10.4064	5.92037	11.5313	16.5058	4.57901
470	9.4	3.0293	10.3913	6.13487	16.4683	16.1689	3.13857	7.57271	5.09954	15.2711	16.1445	22.9154	7.79557	7.13206	8.84496	15.1788	3.20265
471	9.42	4.93599	13.8519	7.09869	20.9995	17.6581	10.0198	7.73747	5.16472	12.2113	16.6079	31.3857	9.56198	8.12396	8.05921	11.697	5.51111
472	9.44	3.80493	10.0779	7.28012	13.7979	23.1337	5.00789	6.81237	4.21339	14.8828	19.2758	24.0188	5.22704	9.75851	6.55962	13.5046	2.67966
473	9.46	6.64542	8.82424	6.88324	14.7354	14.8974	6.03736	9.38487	6.01176	14.8206	16.9711	31.0971	11.7057	6.18615	5.2475	13.3977	6.57869
474	9.48	7.78718	9.59473	5.13705	13.8405	25.3904	4.11386	7.8515	3.8876	15.6128	18.1861	28.0078	10.3468	5.55591	9.57348	13.6257	5.99302
475	9.5	8.41827	11.3054	4.91027	12.6615	18.7807	4.7505	7.83885	5.92056	15.7992	16.6956	26.7687	10.0902	8.47072	7.11614	15.0042	7.863
476	9.52	9.34611	12.8725	4.9783	15.474	17.0968	5.25171	10.4873	5.86843	15.9079	19.8895	28.4322	8.04598	9.39068	8.31487	13.4591	1.68404
477	9.54	3.09069	9.13765	4.79688	18.3575	25.379	2.13618	8.90333	4.93015	13.5004	19.877	27.889	7.67625	9.77315	5.63287	15.9827	4.10062
478	9.56	5.64829	11.0965	5.57928	16.2126	16.4324	1.87881	7.54736	5.4123	13.9664	16.6204	23.0852	6.19527	4.94944	8.15017	14.5585	9.40387
479	9.58	6.80431	14.1523	6.79253	14.1245	18.7807	5.96961	7.64874	6.58515	12.6928	17.4346	33.4056	5.78995	9.32309	10.7738	12.4398	7.26988
480	9.6	4.53615	12.1934	9.0603	12.8888	21.1061	4.81825	4.13852	7.58862	15.7836	15.919	29.7392	8.97669	8.06572	10.7746	14.3561	3.13554
481	9.62	7.87005	8.51082	7.88106	9.57909	18.2194	7.12102	6.85041	5.81631	16.3427	18.2362	25.2749	11.4564	4.87957	9.18154	14.4184	7.19892
482	9.64	6.08019	9.76448	6.22558	14.4939	24.7489	5.26524	9.06805	6.58515	13.5004	15.7061	31.3178	10.7141	8.10704	12.4037	15.0679	8.67829
483	9.66	9.06557	5.27221	4.54742	16.6956	17.8185	4.39831	13.6554	7.82319	13.3606	20.4657	28.4491	7.2449	7.07148	10.9239	19.9435	12.9765
484	9.68	9.76072	8.90259	4.03719	18.1018	19.5368	6.51144	4.93686	3.77032	16.5136	18.3238	25.6483	8.78369	8.5937	7.60899	12.9449	4.13158
485	9.7	4.66967	10.5741	6.93995	17.4342	16.8333	6.79593	7.6234	3.02751	14.7274	18.1735	26.6668	11.6013	6.46802	10.3079	15.7786	7.48653
486	9.72	8.2193	7.75341	3.98048	11.3263	20.2126	3.34175	3.46689	6.41576	15.9234	17.8855	29.9599	14.1895	6.16539	10.0593	15.0476	3.44549
487	9.74	4.40222	14.4135	4.46807	14.0251	15.7909	6.3218	6.72368	4.9171	15.1002	19.2006	24.9863	8.36793	6.03898	3.66027	13.6622	4.82586
488	9.76	5.68034	11.2271	7.56357	16.8234	18.4141	5.0485	5.51979	4.07005	15.8768	18.662	27.7362	11.5853	7.0938	9.11037	12.861	4.99515
489	9.78	4.04268	7.94931	3.50426	12.349	16.65	4.3035	5.16496	3.37937	16.7621	18.1485	29.162	12.2026	8.49149	9.04074	14.1015	4.39985
490	9.8	3.08925	9.04626	6.42968	17.1217	19.0213	3.68039	7.17989	6.61122	14.3702	20.8539	26.7347	5.91118	7.24834	7.18556	14.7214	6.03168
491	9.82	5.52732	13.4079	7.74499	10.4172	16.0773	7.17521	10.7788	3.8876	15.6283	18.0107	23.9339	9.96492	8.70536	11.8004	16.5216	4.20865
492	9.84	3.42455	10.4305	6.7812	15.9995	15.8825	4.69632	8.38374	4.46101	16.7	16.896	23.9169	9.16118	6.59956	11.2924	13.4182	5.64441
493	9.86	3.78178	6.6173	6.46372	14.8774	18.9182	4.72341	8.11764	4.20038	11.5434	15.894	25.2919	14.1431	7.46522	8.47476	14.2037	6.43719
494	9.88	9.26522	9.08542	5.85142	14.0393	22.1142	4.66922	8.66253	6.27239	16.5136	20.5032	23.2719	7.49942	8.93439	8.6198	15.6897	4.40211
495	9.9	7.10539	11.6842	3.9238	14.1956	21.8278	4.1274	8.97936	5.94662	17.3989	15.7437	32.1326	6.75296	8.66513	10.1788	14.2641	5.42919
496	9.92	5.73807	9.8298	5.65864	16.8945	17.7841	6.95847	7.77547	5.50354	15.0691	14.6164	23.3568	9.44562	5.43776	8.0867	19.6191	4.67892
497	9.94	4.17133	13.0684	7.47286	15.9854	23.9585	4.18159	9.44822	7.06735	12.0405	17.6099	26.7517	12.013	7.01879	8.06427	16.5628	12.1895
498	9.96	1.33396	10.3652	5.77202	11.4683	16.6844	4.05967	4.7468	6.57214	16.8087	17.2717	27.5155	7.65596	9.78042	10.248	10.3733	5.46618
499	9.98	4.05961	9.21601	6.23694	16.0706	16.524	6.52501	8.49781	2.38896	13.4538	16.1695	27.7532	8.07253	5.61021	8.72585	15.0883	3.74891
500	10	4.8064	8.18437	7.74499	11.1842	20.3157	4.54733	9.0047	4.64345	18.0202	21.117	22.9324	5.10923	8.10896	8.22652	16.6877	6.39234
501	10.02	5.29485	13.0292	2.52912	15.3745	23.191	3.9784	7.06582	4.68253	12.6307	17.6851	25.6144	12.2217	7.6412	6.21207	13.5094	6.23201
502	10.04	2.75188	9.28132	7.07602	19.5507	15.0119	6.14573	10.3733	5.54262	12.7083	18.3113	25.5634	9.4179	7.26464	7.38253	16.115	3.26617
503	10.06	5.70156	8.14517	6.36165	13.0166	23.6378	6.75527	3.15008	4.50008	18.0357	21.8434	27.2439	6.70107	6.81608	7.17067	14.6295	6.89307
504	10.08	7.59579	9.89507	7.31411	9.12455	15.2067	4.1545	8.23167	4.30463	15.737	15.2928	24.2904	5.9019	6.8099	7.0652	15.2438	5.27974
505	10.1	5.15898	10.548	4.1279	15.4882	25.3904	6.76883	4.96221	7.62769	14.0907	18.1234	34.8994	13.8723	7.80731	10.4889	13.8444	5.89788
506	10.12	10.5206	11.9453	7.88106	13.0734	13.3165	3.61267	10.1579	9.60851	15.9545	14.917	28.551	9.69411	8.07382	9.60631	11.795	5.22493
507	10.14	3.54886	12.3632	5.43186	13.7979	15.3327	6.09155	13.9216	4.60434	14.3081	19.4386	28.0927	11.0459	8.30046	8.90867	13.8143	6.91726
508	10.16	6.37937	13.0423	4.25261	14.5791	27.3722	3.13857	7.91488	4.01792	15.6904	16.4827	27.7022	9.10019	8.00446	9.61116	16.4891	5.56843
509	10.18	4.46564	5.76845	4.91027	14.366	21.6102	3.01665	4.77214	6.79366	15.3176	18.3614	28.2794	9.10656	6.65127	8.2988	17.4001	3.84238
510	10.2	8.35657	10.757	4.38868	14.437	16.8906	3.78876	3.0487	4.64345	17.6785	19.3008	28.4661	8.24084	7.93376	9.59571	17.2774	4.3417
511	10.22	6.78219	9.60777	8.79953	15.1189	15.493	4.11386	6.44489	5.58173	13.0345	17.3845	23.187	6.93559	9.10247	7.99558	13.0861	2.57439
512	10.24	8.34776	9.28132	6.29361	15.8717	12.5261	4.31704	12.4135	4.39583	18.1444	16.2572	24.0357	9.83273	6.15563	5.67974	11.1693	2.52753
513	10.26	5.3928	8.86344	5.77202	11.4399	18.964	6.18635	8.39643	5.79024	15.8613	18.7246	26.1745	8.61027	7.174	8.64509	15.0638	6.50279
514	10.28	7.67523	8.13214	7.96045	13.7979	24.4282	4.16804	6.57161	3.49665	11.4658	18.9251	25.9029	7.69365	9.03167	8.96483	14.3779	5.73905
515	10.3	5.50294	12.2457	5.53393	12.0081	20.2928	4.69632	7.06582	4.10914	15.3021	18.9376	26.0727	12.6255	9.49699	7.90552	13.4682	15.3232
516	10.32	7.4499	8.68061	6.59978	13.599	18.4371	3.58557	10.5761	4.77377	18.0979	18.662	28.2454	7.16037	11.1483	8.13561	15.1411	7.66543
517	10.34	1.75818	5.66398	3.22079	20.3604	16.4324	3.81585	4.96221	4.43495	10.8755	18.5618	28.9753	4.64865	5.77762	8.07813	13.6784	8.6931
518	10.36	6.81262	10.6264	4.98966	14.9058	24.474	5.0756	9.01736	4.33069	14.4789	19.2131	24.5789	11.5465	9.62978	8.20132	14.2553	4.97975
519	10.38	4.32593	12.9901	6.97395	15.403	18.5974	4.22222	3.98645	4.99529	15.0847	16.2572	22.9324	12.344	7.78758	9.1618	17.2598	5.61923
520	10.4	10.013	11.3577	8.18723	15.2467	22.9046	4.72341	9.01736	6.91097	17.4921	19.9897	27.1081	9.6435	6.60699	9.89607	16.3782	4.53658
521	10.42	5.74399	9.39883	4.28665	18.4285	16.3865	5.98318	5.4691	8.27927	14.1994	13.2262	27.9569	7.11097	7.44653	9.61088	20.5455	2.3221
522	10.44	4.56919	12.5069	7.38215	13.2013	15.3441	2.02782	5.98869	2.10226	13.8887	16.0192	28.6528	7.95524	9.04734	6.14036	14.2787	6.69484
523	10.46	8.53721	6.8654	5.84006	11.8376	20.9228	5.54972	7.01513	4.3437	15.3798	21.142	25.5634	11.0416	8.09022	10.6048	14.2957	10.7382
524	10.48	6.94289	4.21446	2.0869	13.3007	15.4816	6.5521	8.11764	9.19149	12.8947	17.7477	28.5001	6.62384	7.42063	7.28921	19.9509	5.41898
525	10.5	2.94038	13.5124	6.70181	15.2751	18.1163	5.99671	5.40576	6.84579	15.6283	18.4491	30.1636	10.0371	6.0273	9.15699	15.8387	9.16179
526	10.52	5.21261	9.75144	6.373	15.5734	18.1392	1.85172	8.80195	1.76344	14.9294	16.395	29.8071	9.60482	7.09406	8.23411	13.3129	6.90144
527	10.54	9.31542	11.2793	6.36165	16.0848	15.5159	1.22862	9.85373	5.43837	13.7955	16.2196	25.9708	9.8336	6.34785	6.95095	17.0996	5.56249
528	10.56	4.987	7.93623	7.71099	17.8745	19.8231	5.94252	5.32972	5.15167	15.4885	19.7517	26.8196	8.63729	5.86597	7.41769	16.8807	12.5896
529	10.58	4.16772	12.5983	7.49554	9.99105	17.7268	4.16804	7.48402	6.79366	15.9079	17.7477	27.889	8.26821	7.73879	5.32937	16.7137	6.45719
530	10.6	6.11657	6.14718	4.10522	10.7155	13.5227	3.54494	10.0311	2.48018	12.4287	19.2131	28.8395	9.28258	6.55108	4.96023	11.5249	4.42713
531	10.62	4.31758	12.5591	6.92859	15.9854	21.5987	7.71704	7.14185	5.82932	12.2423	16.8709	26.0557	11.5738	6.57833	10.7576	18.6276	2.8384
532	10.64	8.67719	9.18989	6.86056	15.3604	22.4922	7.03975	6.02668	3.44452	17.5232	21.8935	26.8875	7.53137	5.74746	8.67324	14.5047	4.46186
533	10.66	5.31471	10.1171	4.07119	11.582	17.7612	5.03498	8.01626	6.52002	16.7932	20.7663	29.1111	10.6059	7.25914	8.95753	15.1494	4.70419
534	10.68	6.03225	13.8519	8.08516	14.7354	20.247	3.68039	9.32149	6.55909	16.7466	16.7958	28.0927	9.66895	10.3284	10.3782	17.9607	5.79504
535	10.7	4.94931	12.2326	9.46851	11.1132	14.737	1.97363	11.083	4.85196	14.9449	21.1921	26.4122	11.9773	5.63408	11.9888	12.523	4.28044
536	10.72	4.98939	8.45859	4.71753	15.062	22.3548	4.47958	5.55783	4.50008	14.3547	17.8479	30.1636	5.67677	4.76064	8.38017	13.3523	5.61446
537	10.74	4.42095	11.2793	5.87409	14.1814	18.4371	4.64213	9.25815	4.74771	14.4168	16.9085	29.0772	7.07328	4.65843	11.9636	13.8503	4.06932
538	10.76	7.47508	12.3763	7.05334	13.0308	22.6411	2.90829	6.01403	4.89103	18.3929	18.9626	22.4571	10.226	2.65687	7.47545	13.5778	5.5153
539	10.78	5.95005	12.4938	6.2029	21.1984	18.0247	1.70272	6.49558	1.19004	15.4885	16.42	27.889	9.89564	10.8212	8.66018	15.5027	6.36849
540	10.8	6.78969	13.7605	7.47286	9.43705	16.146	2.97602	10.6521	6.68941	17.7095	19.4511	26.9384	7.81551	7.17452	8.94921	13.5979	7.42502
541	10.82	6.83185	9.20297	5.25044	13.599	17.5665	5.08916	2.84594	5.64687	15.4108	17.1089	26.0048	8.17486	5.37012	10.2374	15.6351	12.0402
542	10.84	8.85788	7.93623	4.366	13.9257	24.1876	3.59912	9.41022	6.33757	15.4108	15.7061	25.1052	7.35633	7.32849	9.03935	15.0318	5.86851
543	10.86	5.06216	8.00155	5.74935	12.832	19.4107	4.91305	7.83885	8.64416	12.8015	18.0733	26.8196	12.3052	8.01521	5.55994	16.9515	3.14182
544	10.88	8.19925	11.6058	4.02583	21.0848	18.7463	8.4756	4.72145	5.37323	17.3213	21.2422	24.1206	8.39842	6.80487	8.1903	15.8954	3.94799
545	10.9	4.18758	12.3501	9.21905	19.2808	22.0111	3.11147	9.58763	4.50008	18.0668	18.7497	31.6743	7.61769	7.86078	8.12243	14.385	6.48941
546	10.92	4.50997	8.56306	4.21861	14.778	18.1736	5.71227	9.23281	6.41576	17.0417	16.4451	27.2609	11.8561	6.61306	7.04961	11.7485	3.05848
547	10.94	2.07212	8.58918	5.51125	13.2581	14.7255	4.83177	4.82283	4.46101	16.3583	19.7768	22.4232	8.2024	7.73853	5.9531	19.2844	6.29594
548	10.96	5.9635	8.11906	3.5723	17.0649	21.381	7.01266	10.1452	2.20651	16.1874	13.9902	28.1436	7.92045	7.02284	10.989	17.6001	5.60508
549	10.98	9.34701	6.26469	2.38171	15.1615	17.9216	2.09554	4.62007	3.84851	12.3666	18.2737	27.838	8.45547	7.7528	7.94667	15.2372	2.46703
550	11	6.1906	11.0181	7.58625	12.0081	20.2699	4.24932	8.99201	6.18119	16.2962	20.6285	34.5769	7.69736	8.31271	9.79141	14.6766	4.42027
551	11.02	5.30952	15.2884	4.9783	9.66432	15.5159	4.9808	10.6901	4.87802	14.9759	18.8749	26.1915	12.9711	7.77097	8.16379	17.416	4.68185
552	11.04	4.74767	9.92119	7.58625	15.3888	15.3212	2.27164	7.34461	7.35405	15.706	17.0087	25.5465	9.57004	11.2728	13.2683	10.3761	6.7227
553	11.06	5.50159	12.5591	6.76985	11.312	25.6195	5.25171	5.9253	6.20726	14.9604	14.7166	21.6933	10.04	8.03727	13.937	15.5687	5.28334
554	11.08	6.61635	10.4305	6.84924	14.3945	16.4897	2.38	10.8422	6.52002	16.0321	19.5012	28.4831	9.99072	7.72882	8.81975	16.4694	6.07377
555	11.1	8.7848	11.3446	5.20508	14.7211	21.656	2.96247	7.53471	4.43495	14.9604	19.0378	29.841	10.1965	5.68444	11.1284	11.3044	5.11196
556	11.12	6.58295	8.02766	5.69267	16.8234	16.7646	6.79593	7.16719	5.65992	15.3798	20.1525	27.7701	8.56494	5.93293	8.07144	18.1909	1.46899
557	11.14	5.88843	15.184	7.25744	13.2439	14.1757	2.35291	7.40799	5.95963	12.5996	17.3218	32.3363	7.71104	10.0353	9.21792	13.5119	2.86543
558	11.16	5.57318	7.89707	3.88977	14.8916	26.261	6.5521	15.9998	5.42535	13.2209	14.8043	27.1251	8.62117	5.42442	7.59112	16.7174	12.5127
559	11.18	6.79867	13.3426	8.20991	12.8035	18.2194	4.27641	5.64651	7.02823	17.5077	15.5558	24.1036	7.86236	6.64504	8.43234	16.0592	3.46984
560	11.2	5.6951	10.8745	6.88324	9.79218	19.9377	3.87003	7.91488	4.98228	17.0261	17.2592	29.841	8.754	8.67322	7.43368	15.1133	3.75669
561	11.22	6.85442	9.49026	2.51778	10.7013	14.3704	6.40308	6.79972	4.56526	16.3272	17.8103	30.6897	8.80102	5.95152	6.99455	18.2272	5.88307
562	11.24	8.36126	8.88955	7.98313	16.5961	17.8757	5.94252	6.25479	5.07348	15.7525	13.6144	23.6114	8.24861	4.29101	7.76496	14.8029	3.8956
563	11.26	4.52726	14.1654	6.64514	14.4655	24.7718	4.52024	5.30438	4.56526	15.97	17.9982	25.1731	10.5311	6.31125	8.46481	18.4291	5.00201
564	11.28	5.1031	10.4174	6.27094	9.66432	19.9377	5.61743	10.4367	0	14.6032	11.911	24.6978	10.7346	6.818	10.0481	12.0653	4.59106
565	11.3	6.65671	10.5219	6.70181	15.062	16.3865	5.76645	5.77324	3.09267	16.7155	19.5889	26.7856	13.5772	9.49855	8.58611	15.8705	3.32625
566	11.32	7.17062	11.0051	2.58581	17.1927	17.2342	3.07084	8.52315	6.54608	16.9951	18.7246	27.3288	7.81586	6.45811	8.3794	15.141	5.34417
567	11.34	6.39896	11.4752	5.02366	11.5393	18.4141	7.22939	6.30547	9.41305	14.8828	18.662	25.1731	6.33697	8.69212	13.9685	16.192	5.28677
568	11.36	5.02812	10.6525	6.56575	10.9143	16.3178	5.2788	9.29615	6.79366	14.277	18.9501	26.6838	8.11839	8.99159	10.635	14.417	5.46701
569	11.38	5.18697	8.88955	5.74935	16.724	25.4248	3.54494	6.83771	7.02823	13.0811	21.0293	27.3458	12.1313	6.27284	12.1159	12.9131	2.26168
570	11.4	6.1488	10.0257	3.09606	13.0876	12.7209	4.24932	3.56826	3.6791	17.5698	17.2968	29.0262	12.0932	8.3479	9.19614	18.795	9.94661
571	11.42	5.16959	9.62085	4.9783	16.4399	23.6378	2.89474	8.13029	4.35676	14.1217	18.4616	27.2779	7.84584	6.19679	8.54153	13.0729	5.52576
572	11.44	6.62403	9.08542	4.7742	15.9001	12.7094	2.19036	8.26971	7.39312	15.6593	10.6711	25.7841	8.67869	6.38092	8.24737	17.8099	7.05483
573	11.46	2.96385	7.07434	7.65428	12.7325	17.7154	5.56324	11.3364	3.15783	13.8421	18.5618	25.19	6.02737	7.94124	7.57432	12.0923	4.58964
574	11.48	5.31191	11.1748	3.03937	14.1956	28.8957	4.6557	8.05426	6.22027	16.9174	15.894	30.52	12.0979	5.91507	9.99413	17.3224	7.0734
575	11.5	6.11255	12.8986	3.7197	17.0223	19.0786	3.07084	6.09006	5.45142	15.8302	17.6725	27.0742	8.77406	7.71906	9.17208	12.7524	9.92661
576	11.52	6.6363	12.4285	5.89677	10.9427	15.6191	4.39831	10.2212	5.3211	15.8302	16.9085	27.3797	10.6672	8.45826	7.24279	14.4102	3.51453
577	11.54	4.89176	11.3707	5.77202	16.937	23.0879	5.3059	4.32859	5.76418	13.4538	14.5789	28.8565	12.4861	5.61098	6.46006	14.5184	9.02179
578	11.56	6.38045	6.5781	4.43403	11.8945	21.2551	6.51144	4.51869	6.29846	12.8636	17.9356	24.0188	6.57143	8.75857	10.1741	16.1934	3.58858
579	11.58	5.62437	11.436	3.52694	15.0052	22.9734	4.94014	7.82616	3.96579	14.1994	14.6415	26.2934	9.48313	8.77076	8.75122	14.6725	6.06122
580	11.6	5.28149	5.96435	6.373	16.6388	14.0382	4.94014	7.30661	5.90751	12.1026	19.0628	30.2654	10.8413	6.678	7.75256	15.8935	4.76536
581	11.62	6.1683	9.72532	6.45236	16.1416	13.0989	3.6533	7.73747	7.1716	17.0728	17.7226	24.2055	8.22414	10.7402	7.62082	12.8251	4.37015
582	11.64	2.5334	11.3969	7.74499	16.3689	17.5206	2.19036	7.26857	4.31764	14.4634	20.5533	25.9369	4.56111	5.4836	4.69229	19.5094	5.03724
583	11.66	9.00463	12.089	5.10305	10.4598	27.6356	4.69632	9.80304	6.71547	14.8362	16.9586	23.6454	11.1569	6.78649	8.4644	15.5846	6.12699
584	11.68	4.57578	10.6786	8.66346	14.224	16.925	6.26762	7.00247	3.83548	14.8672	18.8624	25.4786	10.5387	6.77056	11.5096	16.4758	8.26081
585	11.7	8.26457	11.3707	7.32547	13.9825	17.1082	4.16804	10.7788	4.27857	13.7023	17.159	23.6454	12.9331	6.46335	9.1193	15.5308	1.66296
586	11.72	7.29434	9.33356	5.85142	14.0251	16.1574	3.68039	5.38041	4.60434	13.1743	18.5368	32.1835	7.83128	6.70629	11.7079	14.6548	5.11322
587	11.74	5.82659	8.02766	7.13269	13.741	19.5597	5.26524	19.0412	5.25592	14.6809	20.0774	26.7008	10.6293	7.54724	11.0213	14.3981	3.66473
588	11.76	6.69336	11.3969	3.99184	18.2013	18.7807	5.88834	6.82506	6.79366	16.0787	16.5328	26.7687	10.1208	5.26864	5.32835	13.6064	7.22285
589	11.78	4.80373	10.1432	6.72449	14.707	17.7956	4.23577	11.0703	4.70859	17.7562	13.389	27.855	10.7212	5.35714	6.56937	16.311	4.38504
590	11.8	3.64966	12.7941	4.60414	17.0223	12.6292	6.82302	8.43443	3.27511	14.044	16.0318	27.838	6.03409	8.59141	8.86963	10.7301	6.66538
591	11.82	8.55279	13.3035	6.11219	13.2581	26.4443	6.227	6.02668	10.8987	14.277	20.0899	28.7037	9.03873	8.45359	10.8279	19.2665	2.97814
592	11.84	6.22102	8.92871	5.71535	8.2865	15.3327	5.49554	3.63163	5.99875	17.0106	16.4827	27.6174	11.8226	8.25395	9.43565	13.1775	3.79142
593	11.86	7.29859	8.71977	5.21644	14.2524	16.1804	4.68279	7.54736	4.98228	17.166	19.7768	26.4461	11.2703	6.943	6.86342	17.79	4.61616
594	11.88	2.26004	10.4827	5.70399	16.0138	15.9971	6.15925	9.42287	3.37937	14.0285	12.5248	24.6468	11.2403	8.10299	7.65373	11.6643	12.4889
595	11.9	5.64919	11.6711	6.19158	16.1132	24.6802	2.97602	13.4147	6.62427	15.8302	18.2612	23.5944	7.67132	9.96107	10.1948	18.1146	3.11429
596	11.92	9.87794	14.1392	6.10087	15.616	15.6992	3.27402	4.91152	2.819	11.823	13.0884	28.0417	12.2953	10.755	7.13796	14.8055	5.28309
597	11.94	6.1543	9.08542	6.24826	12.2354	14.7485	3.40948	7.21788	5.4123	15.97	19.639	28.6188	8.89958	6.24585	8.59093	12.98	5.34308
598	11.96	6.02737	8.02766	4.64949	15.3745	21.1061	4.38479	7.17989	5.64687	13.6402	14.1781	26.6838	7.04928	7.22404	7.96898	15.2436	3.29445
599	11.98	6.00692	6.08186	6.29361	16.6388	19.8002	5.2788	5.48179	8.13595	15.4575	18.2236	26.9554	10.3786	6.7351	12.2455	15.8411	2.4995
600	12	5.70318	7.76649	6.8152	10.8291	18.2309	4.91305	9.62563	4.66952	14.1217	19.401	24.1206	13.0097	10.1432	9.91182	9.66928	2.93245
601	12.02	5.60631	13.6952	3.78774	9.69273	24.6114	4.83177	7.45868	6.1942	16.7155	15.631	22.9664	9.91129	6.13839	11.1165	15.612	4.57725
602	12.04	3.50999	8.95483	6.23694	14.9342	17.4404	5.25171	7.3953	7.4583	13.6091	15.9942	28.7037	8.28241	6.41544	8.7385	14.8902	3.94874
603	12.06	7.64436	11.1357	7.09869	16.9086	19.6971	7.81183	9.7777	6.28545	16.2962	18.4616	29.3997	11.8924	11.3782	9.97512	16.4868	4.42914
604	12.08	3.29238	11.2532	2.33636	19.5223	22.0798	3.92422	11.7926	2.96235	13.2674	20.5032	24.6468	10.0333	8.47046	8.14127	15.1033	12.2674
605	12.1	7.60734	9.75144	7.40483	8.01659	16.65	5.10269	8.62453	3.23602	17.197	18.7246	29.9429	11.2512	4.28987	9.92152	14.5954	11.786
606	12.12	6.92483	8.94179	6.59978	12.42	17.933	5.0756	4.62007	4.12217	14.743	16.7457	24.1376	4.87975	5.20037	8.05056	15.5316	3.73209
607	12.14	7.93505	14.087	5.19376	16.4683	19.7773	2.10909	4.79749	7.87531	15.9079	19.2632	28.0248	9.29905	4.33399	6.09358	13.9687	2.23541
608	12.16	6.3809	8.0407	6.27094	11.4825	17.4175	6.40308	8.82729	5.80325	16.5447	16.1821	29.2299	10.3934	7.29464	7.56726	11.2613	3.93376
609	12.18	5.90198	11.3969	5.93077	11.8376	16.7188	5.67161	8.68788	3.82244	14.5411	18.5368	26.7177	7.57537	5.45837	6.40524	13.2687	3.9802
610	12.2	7.03019	8.92871	6.14623	10.687	21.1634	4.01904	9.15677	4.46101	14.8517	18.8749	28.1096	6.19898	6.80305	7.13266	17.3814	2.7733
611	12.22	4.64033	10.1693	5.13705	18.0024	15.4701	3.47721	5.9253	6.78065	17.8338	17.8729	28.6528	8.98075	8.50161	7.52892	11.7394	3.10785
612	12.24	6.97151	10.5089	8.11919	16.4541	18.5401	4.39831	7.19254	5.699	15.0226	17.2091	26.3782	9.58702	8.83363	12.699	12.9089	4.80109
613	12.26	5.261	7.33552	4.58146	15.3888	15.5503	4.41188	6.69834	6.27239	15.5196	18.5618	31.3348	10.8099	7.4076	7.0933	8.9416	4.43876
614	12.28	9.9438	14.0739	6.89459	15.3745	17.7956	4.94014	7.66144	3.36633	16.0942	16.1445	25.9708	10.906	7.37339	13.0102	15.3284	3.55319
615	12.3	6.85938	10.0649	3.34552	13.0024	20.2126	2.32582	7.92753	3.78335	14.3236	12.7502	31.6234	6.76919	7.61991	10.6399	15.2555	3.17981
616	12.32	5.28831	8.39331	7.4275	13.5564	23.0764	6.37599	6.52092	2.94932	12.8947	19.2507	28.2115	8.25528	8.58908	10.9598	14.1753	5.12284
617	12.34	5.48805	13.0162	7.85838	11.3973	20.6708	5.83416	8.92867	4.77377	16.1409	23.0208	21.8461	11.4552	6.40002	6.17895	16.9464	14.7362
618	12.36	3.3405	9.51638	5.7607	17.2495	24.348	5.48197	8.66253	5.1256	17.5853	18.1234	26.8535	4.03479	5.81208	11.2872	15.3573	3.07128
619	12.38	7.64864	10.3913	6.8152	16.4683	19.0213	5.40069	6.10272	6.3897	18.7346	18.1485	25.6483	8.98133	8.80502	9.13431	14.7494	2.94258
620	12.4	5.76629	8.86344	7.77903	15.4314	17.1999	5.96961	8.66253	4.07005	13.2364	19.8143	28.3303	9.35424	3.30035	7.24401	14.0443	3.57293
621	12.42	10.1496	9.30744	4.87627	18.8831	14.3475	6.63338	7.83885	5.73812	13.8266	20.2152	28.6528	12.071	8.81177	6.02542	13.6803	4.63499
622	12.44	8.14513	9.2552	4.47939	15.6586	25.8028	6.34889	5.32972	4.90409	13.7645	20.5032	22.9664	7.73481	6.39369	6.54098	12.3941	7.68711
623	12.46	8.07927	5.71621	4.50207	15.616	17.1312	6.82302	9.20746	7.32798	13.6558	15.5809	25.3089	9.7449	6.48879	5.9126	14.5147	14.7252
624	12.48	4.55479	6.64342	4.11655	11.3405	21.3467	3.85649	8.87798	4.55221	15.473	15.0799	24.6129	10.8931	8.28789	6.15088	13.4416	5.67479
625	12.5	3.56962	9.12461	5.15972	11.9513	22.1257	4.73697	7.05316	5.77719	17.197	22.2818	29.5355	11.595	6.24637	7.85013	17.5403	5.58969
626	12.52	7.10304	11.7233	7.84706	14.8774	16.6615	3.72103	8.82729	7.0543	16.7155	16.2447	29.4167	11.0999	3.86804	7.50771	19.8269	4.60654
627	12.54	7.16904	11.645	8.23258	8.62741	21.4613	2.20391	5.29169	3.79638	16.1409	16.5954	25.4446	9.17179	7.6713	9.80695	10.7141	3.44248
628	12.56	4.88038	4.58011	7.49554	13.8405	12.5147	5.42779	11.1337	5.80325	13.9198	16.3449	31.199	4.62564	6.85403	6.96196	14.8278	5.64868
629	12.58	4.96669	8.23661	5.49989	14.9626	18.838	4.6557	12.4135	6.14208	14.9138	17.0087	26.2934	6.38741	9.0189	12.9245	13.3806	7.21424
630	12.6	4.37554	9.22908	7.85838	15.6586	15.0806	6.05089	9.84108	5.02135	14.4324	15.7186	27.4137	9.8154	7.41362	8.89778	11.259	4.65482
631	12.62	2.94647	7.41387	4.7742	16.4399	14.5308	3.92422	10.4494	7.60163	14.8983	17.5849	23.883	9.40109	4.52917	8.91283	14.9119	4.3191
632	12.64	5.15564	13.2382	5.19376	13.8973	16.0887	5.2788	4.86083	3.78335	17.1038	16.9461	26.1745	11.1462	6.87837	7.64068	14.7232	8.30366
633	12.66	7.25841	12.7811	8.94692	13.3291	19.4222	5.06207	5.241	6.6764	15.6128	15.6811	25.5634	11.755	6.26557	12.8475	16.3424	10.0103
634	12.68	4.36552	8.90259	6.29361	14.2524	20.9801	3.26048	4.79749	3.57484	15.2245	21.618	26.3273	9.1068	11.3888	6.85738	14.082	4.54612
635	12.7	8.24877	9.77756	4.26397	17.7609	16.6844	4.05967	8.35839	5.22986	14.5255	18.8624	29.179	6.61323	5.90506	9.36582	13.9732	13.6921
636	12.72	6.24986	9.08542	4.89895	13.2439	20.7968	3.88358	9.24546	3.66606	15.6438	20.5784	27.6343	10.461	5.60143	6.99732	13.0229	4.55633
637	12.74	4.49002	11.7233	4.7402	19.0677	12.1481	3.54494	8.01626	3.00145	19.651	18.6745	23.9169	9.98319	8.9213	9.24305	14.3097	4.64353
638	12.76	6.68912	7.07434	6.56575	12.1501	15.0463	4.53377	8.49781	7.82319	14.0285	18.6495	30.3333	10.7	8.36597	7.38449	18.2517	3.46172
639	12.78	6.76459	8.51082	6.29361	12.7183	22.6068	4.79116	7.97822	3.50968	14.4789	16.3699	27.1421	8.34908	3.31629	9.17493	13.8002	5.35915
640	12.8	10.3995	6.51283	6.01016	17.42	21.2321	4.31704	6.03938	4.3437	15.8147	10.6335	27.159	7.07317	7.14109	9.94689	9.58937	3.86598
641	12.82	4.42817	7.87096	3.7197	10.3177	18.5516	2.94893	3.74568	5.1256	16.6223	20.6034	28.3812	9.03873	8.3342	7.40929	14.6484	3.92623
642	12.84	1.94126	9.0593	5.02366	12.7751	14.2902	6.74174	11.3364	6.96309	17.6785	13.3264	25.7841	9.45199	6.16715	7.79204	14.8162	3.44323
643	12.86	4.53154	12.2196	3.58364	14.5933	16.0085	5.73936	5.96334	5.64687	13.7955	16.8459	24.2225	4.66605	10.3558	8.0185	9.7385	8.44189
644	12.88	5.62392	9.51638	6.55443	14.2382	16.9708	3.26048	8.10495	7.56255	13.6558	20.14	28.1945	9.62343	6.88481	6.64442	9.42003	6.42522
645	12.9	8.64329	10.0387	5.69267	16.099	23.8096	6.36246	6.81237	6.57214	15.5972	20.8164	29.9599	5.86967	8.67473	11.6706	14.2626	8.1983
646	12.92	5.62148	11.7756	5.63596	6.65295	15.9742	4.52024	7.8515	6.46789	16.9485	17.4095	32.6248	11.3326	6.88299	6.633	13.5136	9.84277
647	12.94	2.29489	9.93427	7.96045	10.0905	12.9958	4.79116	10.0438	5.54262	13.5936	17.5222	24.1206	8.17051	8.30772	9.91708	9.92237	7.34662
648	12.96	8.01215	8.75896	4.75152	12.278	21.1978	4.39831	5.78593	2.5714	16.0321	12.7126	26.9893	8.79731	4.97669	11.2945	15.5387	9.34839
649	12.98	9.92976	11.4883	2.43841	12.832	19.846	8.27239	6.44489	7.56255	16.1098	19.8644	26.7517	10.9746	5.33846	5.58931	15.6905	6.14682
650	13	2.36075	12.8333	5.06901	16.17	17.6352	5.03498	11.1337	6.61122	16.1719	19.1255	25.224	13.0943	7.33726	12.9508	16.3491	4.84385
651	13.02	4.67983	9.76448	4.38868	12.6331	15.4014	4.69632	7.52202	8.27927	14.1528	20.14	21.863	7.72988	6.3642	9.99172	14.0562	2.98107
652	13.04	9.06751	12.102	6.18022	12.5763	24.6	5.79354	4.72145	2.63656	15.4419	18.3364	31.0123	10.7894	9.89852	8.14927	11.9179	9.17844
653	13.06	5.22263	12.5852	4.11655	12.7893	17.4519	3.78876	9.43556	6.93703	14.4168	19.401	24.4092	13.5268	7.6386	7.50995	14.5606	5.09606
654	13.08	4.58779	9.71224	5.27311	11.7666	21.3925	3.28757	7.23058	8.56597	16.8398	20.9541	26.3782	8.70385	6.93708	9.25064	13.9238	7.20888
655	13.1	5.72932	9.26824	4.1279	10.1899	21.6904	3.08438	3.11206	3.95276	16.2496	15.0673	23.5775	11.3541	6.65776	7.94782	12.9657	5.12661
656	13.12	6.68736	6.48671	8.45936	18.9257	16.4553	5.15687	8.34574	1.30733	14.7896	13.0258	29.3488	8.44104	6.23422	5.681	14.7632	2.03173
657	13.14	2.95212	12.2065	4.5701	15.5024	21.3581	4.62861	9.62563	6.66334	16.2496	18.7121	24.1036	4.3147	4.9974	6.33411	14.4872	4.3873
658	13.16	9.78983	13.0162	7.03066	10.9143	22.6755	2.81347	7.24323	5.36018	16.4204	20.7663	25.7671	11.6178	6.45858	8.14462	15.8214	2.98693
659	13.18	2.64291	9.73836	3.7197	16.6814	22.2058	3.1792	6.64765	5.6078	15.737	14.3158	30.4351	7.18344	7.26329	6.93582	15.6776	5.68692
660	13.2	4.0625	9.42495	3.66299	10.4456	13.2478	4.66922	5.58317	5.16472	14.8672	14.3785	32.2514	6.24026	6.9266	6.63521	13.3206	0
661	13.22	7.37803	16.8685	4.67217	15.9001	17.9788	3.89713	9.98045	6.06389	12.8636	20.5659	30.7746	7.99803	8.94414	10.838	11.041	7.17424
662	13.24	6.26643	7.75341	5.45454	17.207	16.6386	4.54733	6.31817	6.7676	15.5351	21.405	26.514	7.60198	5.28089	9.0843	13.6017	4.38019
663	13.26	2.98732	11.3316	3.85577	16.8945	20.877	5.02141	9.16942	3.43149	14.8051	16.9711	28.3812	8.09137	10.8428	8.85474	16.3631	6.43819
664	13.28	4.36782	7.10046	7.41618	14.4086	16.524	7.28357	5.07628	5.21685	15.9389	17.1966	25.7502	10.3045	7.79412	11.8329	13.7756	3.15588
665	13.3	5.49301	11.9323	5.82874	16.1274	18.8151	5.94252	7.01513	4.27857	12.8947	16.4701	25.1561	5.50267	8.33783	10.4249	14.0174	3.47043
666	13.32	6.76387	9.97342	5.85142	12.8745	21.3352	2.39355	5.97599	9.17848	12.9257	17.397	27.3967	9.53177	4.81645	8.13059	18.0102	3.77184
667	13.34	5.24294	8.62837	5.19376	12.0649	26.1006	8.90906	5.07628	5.37323	16.7155	20.3905	25.3768	8.45663	6.56743	10.901	9.45761	6.64815
668	13.36	4.07397	7.03519	6.2029	11.312	16.7989	5.68518	10.7788	5.33411	17.1349	16.2196	23.204	9.33702	6.4417	4.53461	13.4159	3.78506
669	13.38	5.58871	11.5927	3.73102	14.6501	13.3509	1.74336	7.17989	7.58862	14.6342	16.4576	27.8211	13.5552	7.82859	4.60329	19.0905	7.05332
670	13.4	5.50385	5.99047	5.63596	12.4484	13.4311	2.19036	12.4389	4.72164	14.51	20.4406	29.7222	8.96545	7.25467	7.86359	9.80177	11.5331
671	13.42	7.07221	9.42495	6.52039	14.1956	13.7518	5.52263	8.73856	5.37323	17.2436	19.0754	27.3967	9.68663	10.8674	6.2219	13.4199	3.68816
672	13.44	1.55334	11.0835	3.9238	12.7609	20.0293	5.23814	9.91711	5.39929	15.9079	19.0503	28.2794	10.8053	6.08778	7.70362	13.2821	2.71313
673	13.46	7.28775	14.2437	4.9783	14.366	13.5113	3.73458	11.121	5.65992	15.5196	15.6811	24.1715	12.2298	6.37666	8.53239	15.3521	5.76533
674	13.48	5.03051	8.82424	5.15972	17.5905	18.1163	1.87881	2.71922	5.50354	12.5064	15.6435	28.4661	8.58952	9.77772	10.8689	10.3908	5.33062
675	13.5	4.98519	10.326	5.17108	16.7098	17.1426	4.11386	5.95065	7.38011	13.3296	17.1841	23.6284	9.38051	7.50337	13.132	13.228	10.0941
676	13.52	6.46626	9.56862	8.94692	10.545	18.0132	5.63099	6.53358	3.74425	16.467	17.5849	25.3598	13.3472	7.95027	9.72798	14.4579	7.7989
677	13.54	5.89927	10.1824	6.41836	12.207	26.513	3.15211	2.16163	4.44796	17.7095	20.14	24.2055	6.02505	8.37365	14.1022	16.7238	4.05158
678	13.56	3.125	9.37271	7.41618	11.3689	20.9228	4.96723	11.121	3.28814	15.8768	19.2632	27.21	9.16257	8.59686	7.89956	13.6324	9.31785
679	13.58	5.60812	14.4918	5.3525	17.6189	15.7336	5.02141	6.86306	6.91097	11.5434	21.3925	25.2919	8.73348	6.24092	11.1805	13.7729	6.85734
680	13.6	9.72925	8.65449	6.15755	14.6927	24.9895	4.38479	10.348	6.80671	13.3762	21.2172	23.6284	12.5015	7.01708	10.5083	10.9412	9.47592
681	13.62	7.89037	6.52587	4.17326	10.5876	14.8401	4.22222	8.68788	8.00563	16.1564	13.5643	27.9229	8.23284	7.55035	12.0833	14.0673	5.58852
682	13.64	5.24438	9.71224	7.29144	15.7865	23.8783	4.39831	7.23058	2.59746	15.4108	17.0087	30.503	6.53908	5.57257	7.39942	12.415	4.58738
683	13.66	4.61167	8.49779	3.26615	12.0081	11.5524	6.09155	6.52092	1.82859	12.9724	16.921	30.486	9.74548	7.87194	8.6402	22.5531	4.47726
684	13.68	6.90127	10.0257	8.81085	11.7808	17.807	4.08677	5.74789	7.27585	15.8302	16.6079	21.6933	9.38062	4.8424	6.9496	11.0228	11.48
685	13.7	6.09923	6.68257	8.57275	15.616	14.1871	4.24932	5.30438	4.42189	18.4085	18.4616	28.1436	10.9468	8.01443	8.01687	10.2805	11.7663
686	13.72	4.97265	11.0573	6.41836	15.2609	16.6615	4.7505	8.75126	7.71893	12.3977	15.3429	28.1096	9.39251	6.9946	7.33831	14.0173	5.99478
687	13.74	5.00731	11.214	5.66999	16.795	17.0624	6.95847	8.01626	4.60434	17.3989	19.3885	25.7671	11.2923	10.6411	7.85449	11.7791	3.83033
688	13.76	2.81146	14.0609	7.03066	18.0024	18.0705	5.82063	7.26857	5.3211	17.5077	20.2778	31.3348	7.34613	9.19596	8.18386	14.6537	5.60023
689	13.78	5.66409	8.90259	4.89895	15.1757	25.4362	4.94014	8.52315	5.86843	15.7992	14.153	20.4881	6.41524	6.92847	7.83218	9.48838	1.83416
690	13.8	6.49538	11.1357	4.67217	18.5564	20.5677	5.08916	6.48289	4.10914	14.9138	18.5368	33.8979	8.90097	8.68034	8.01112	15.5065	5.24936
691	13.82	6.2597	10.6264	4.75152	14.6785	22.2287	2.58319	5.76058	5.58173	14.4013	18.4741	28.0417	11.597	6.93002	12.6992	15.8977	9.77582
692	13.84	6.86778	10.1432	4.72885	14.6217	18.2309	4.34413	8.82729	6.65033	16.7	17.1966	29.0262	8.75846	6.27881	11.6826	12.5494	4.71465
693	13.86	6.49736	9.9473	10.2282	15.2609	22.561	5.84772	12.1094	4.87802	16.0321	16.6956	24.9863	6.99849	4.97872	10.0221	11.5708	7.12169
694	13.88	7.97387	11.7103	6.54307	9.12455	16.3636	4.05967	7.77547	6.08995	14.8517	16.1946	25.8181	11.1442	7.57081	8.73952	17.998	4.36755
695	13.9	5.5219	12.7158	3.96916	13.9683	23.0993	3.21984	6.05203	5.86843	16.0632	15.0924	28.3133	7.48145	7.19373	4.11828	14.5473	5.07389
696	13.92	6.25361	9.73836	6.8152	12.5195	19.1244	6.38955	5.27903	4.2525	15.0847	16.9461	24.9863	12.3406	7.52606	8.73197	16.6022	7.76418
697	13.94	2.89479	6.83928	5.54525	11.5251	14.9547	2.56964	10.5761	3.05357	12.817	17.9982	28.0078	11.6628	8.93376	11.1682	10.2964	7.45908
698	13.96	9.8904	11.1096	6.19158	12.8461	18.0247	2.12264	11.9193	4.31764	15.0536	18.9251	28.9753	7.21347	9.4946	10.0534	13.6027	3.5895
699	13.98	6.81108	9.77756	5.61328	14.4655	19.9148	3.70749	10.0692	4.86497	13.9508	18.4992	26.1576	4.92811	9.81286	8.81942	13.3249	5.12343
700	14	4.61135	8.0799	6.50907	18.3859	14.107	4.76407	10.1199	8.69629	14.1994	17.9982	25.9369	9.383	6.63684	6.58977	12.1182	3.28709
701	14.02	2.41044	7.10046	6.48639	17.207	18.6318	4.80468	4.54404	4.18732	12.9724	19.5388	28.0927	7.69654	11.8589	6.81737	21.4501	11.0373
702	14.04	8.25924	10.4174	6.67914	13.599	14.3017	6.90429	8.97936	3.61394	15.9855	18.1735	23.0003	12.5724	6.33316	6.53487	14.1724	3.71988
703	14.06	5.78642	11.0965	4.9783	11.6245	17.3488	4.91305	9.99315	4.40888	16.7155	18.4491	24.528	6.03345	6.69383	12.2978	7.96531	3.77301
704	14.08	4.21977	8.85036	5.47721	16.6245	19.9377	4.28995	8.15564	7.15855	16.6844	19.5263	29.0262	9.77684	6.48801	10.4573	12.0061	4.90779
705	14.1	3.04601	8.95483	6.45236	11.9655	16.6959	3.57203	5.65921	6.103	15.2711	17.3845	28.2285	11.8019	5.87054	8.78589	17.4683	11.8003
706	14.12	5.16747	12.5591	7.05334	9.67855	19.7773	3.47721	6.35616	5.50354	16.7311	20.2653	28.9583	12.0343	6.61643	12.9538	12.3464	6.04289
707	14.14	5.19193	9.73836	8.28926	11.5961	22.6526	6.2541	7.15454	7.1716	17.1349	16.0192	25.1052	6.86138	9.60548	8.1901	14.5203	5.65027
708	14.16	9.73467	10.5872	5.9648	17.2922	17.8299	4.35769	8.02891	4.42189	15.0226	13.6019	28.0757	6.9833	7.28499	11.03	10.7986	7.14738
709	14.18	8.11516	12.9901	9.44583	13.5422	19.594	4.96723	6.6603	5.04741	15.3953	17.635	27.5495	10.6064	5.06904	8.71843	17.852	4.88076
710	14.2	3.31946	9.35967	8.11919	15.9001	20.3386	2.94893	7.00247	6.59821	13.2209	14.2657	25.241	13.6398	7.83067	9.09846	12.0398	7.55314
711	14.22	7.4559	10.4305	5.97612	12.8035	18.1621	3.87003	6.30547	2.49321	12.3511	17.4095	25.2749	12.1492	8.26671	6.92684	15.233	5.42785
712	14.24	5.63701	13.656	5.86274	13.7836	17.2342	4.79116	8.89063	6.74153	15.7215	19.2507	33.0153	5.43518	6.30565	9.35856	16.2718	2.6492
713	14.26	6.74112	8.09294	5.61328	9.73536	14.6339	3.96485	9.53694	7.36706	17.0572	16.0318	26.6838	13.7894	8.61244	7.87684	11.542	8.88874
714	14.28	7.75612	9.35967	4.96698	14.3802	15.0234	6.44374	8.39643	6.72852	16.3738	20.0398	23.6114	4.55763	8.62749	5.89167	12.7269	5.47823
715	14.3	5.02514	6.5781	6.27094	11.3405	17.0739	3.3553	3.4162	0	14.7585	19.4386	22.1685	2.11793	9.19331	7.28248	14.2252	5.44777
716	14.32	5.69781	8.91567	5.12573	16.3973	17.1312	4.9808	7.91488	5.99875	15.5196	20.3028	24.7487	10.8336	6.81074	6.62884	8.95344	5.15589
717	14.34	2.83205	10.8484	5.82874	12.278	14.485	6.40308	11.8053	7.77106	14.013	20.5784	30.8934	10.607	7.44757	7.37666	13.8311	3.79544
718	14.36	5.80262	10.4827	4.10522	12.5479	21.6674	2.7051	8.49781	4.89103	13.5781	15.2051	25.6313	8.47635	5.48147	7.79841	15.8491	4.41918
719	14.38	6.08028	11.7103	6.04416	14.9484	16.9937	1.70272	6.86306	6.20726	13.9664	18.3489	27.5834	8.57839	8.77258	12.1563	10.2394	5.95085
720	14.4	7.70629	10.5611	4.92163	14.7211	19.9835	5.79354	6.6223	3.86154	14.5411	16.4952	29.2809	7.65341	7.94664	11.2739	11.7265	11.4706
721	14.42	3.33806	8.55002	6.12355	13.7836	13.7747	5.2788	6.10272	6.36364	13.6558	19.6515	30.0447	9.81853	5.95671	12.2992	14.9292	5.67512
722	14.44	7.97441	12.8333	5.82874	13.2297	24.978	5.11625	6.36886	5.30805	13.3296	11.5102	29.4846	9.40468	4.71179	11.1613	12.7812	5.15999
723	14.46	5.49888	11.2663	6.07819	10.0763	12.7209	3.74812	6.36886	6.25938	15.7525	16.4952	27.2779	9.05264	10.2019	13.0896	13.3779	6.99131
724	14.48	4.03546	8.68061	3.98048	19.1956	16.1574	4.47958	16.7475	3.47059	15.6593	19.3634	27.5834	10.9726	7.03291	9.21564	16.283	5.48166
725	14.5	5.15627	11.3316	8.448	11.0422	17.2571	7.16164	11.3491	4.52615	13.8732	19.2257	25.886	9.16686	4.94134	6.94055	10.7051	6.79902
726	14.52	4.66272	6.87848	5.72667	11.6388	15.2868	5.2788	5.29169	5.02135	15.3798	13.8023	31.3178	11.9309	7.24086	7.75207	10.5823	4.38688
727	14.54	7.01466	13.6038	6.58843	18.4427	19.4566	1.97363	5.0129	6.49395	17.197	17.2342	28.0757	8.02209	5.78151	8.9092	15.3701	6.98504
728	14.56	3.76277	13.2382	6.01016	14.9342	22.538	6.70108	16.2786	5.50354	15.2866	19.5388	29.2469	10.1262	5.88502	10.6892	13.9639	6.29803
729	14.58	6.90001	9.46415	4.86491	12.4768	14.4735	3.34175	7.06582	7.22373	13.4073	18.3238	28.7207	7.55682	7.22384	13.2833	10.6089	8.77125
730	14.6	9.66773	10.2738	7.75635	11.8518	14.4277	5.10269	10.6648	8.38353	13.6713	20.616	24.0867	8.14929	6.81432	7.98236	16.622	4.49274
731	14.62	5.70449	12.6766	6.39568	22.1359	17.0166	2.78638	5.05093	5.92056	15.4108	18.2737	33.4566	11.7912	7.6957	10.9541	10.1487	6.12741
732	14.64	7.41013	8.3672	3.68567	18.0592	16.8677	2.14973	8.43443	3.83548	15.504	10.6084	22.1007	10.0187	8.54148	8.03959	14.7733	6.17619
733	14.66	8.36523	6.85236	4.63813	18.2013	20.1554	4.46606	8.87798	6.28545	17.3678	19.3885	26.531	12.0078	8.057	10.1669	11.3642	4.97138
734	14.68	2.36846	11.2271	6.50907	17.2354	19.8919	3.01665	7.48402	6.01176	17.5232	13.1635	29.6034	13.3829	8.14504	5.58976	13.8088	11.9363
735	14.7	6.88556	8.328	4.52475	10.1899	20.7854	5.95609	4.70876	8.0447	12.7549	20.7788	28.0417	7.12952	7.48469	8.29717	18.4933	4.53064
736	14.72	4.30233	10.979	7.28012	10.1899	22.6526	1.94654	8.66253	3.05357	13.0345	19.2131	24.7317	9.03421	8.18241	8.80735	11.4013	7.69305
737	14.74	5.53228	15.1709	4.64949	16.8518	15.115	3.61267	10.8295	4.05701	16.1253	13.6395	30.3502	8.20907	8.06115	9.25153	12.5679	5.44986
738	14.76	8.07183	18.527	4.27529	12.974	22.4693	2.52901	12.5656	7.81013	16.5447	11.2222	31.844	13.2077	9.34728	6.1535	12.1659	4.9964
739	14.78	3.33151	15.9544	8.00581	15.3177	20.3501	5.83416	10.5761	4.73465	14.743	13.915	25.1221	8.72681	7.96979	7.49282	12.7437	3.78573
740	14.8	8.75853	13.9042	3.74238	17.6331	25.1842	8.01504	8.64988	5.92056	16.5447	20.616	25.9878	10.7349	5.04091	10.8196	12.0041	3.4911
741	14.82	3.60889	8.58918	5.3865	10.7297	11.7243	1.94654	6.77437	7.30192	14.5721	17.159	24.4941	5.70791	9.4892	12.7952	10.2367	5.05339
742	14.84	6.85889	14.6877	5.22776	15.8433	13.1676	6.51144	10.2592	6.89791	11.4658	20.5408	24.3243	9.0291	6.17011	10.4875	15.62	5.61856
743	14.86	4.6963	13.5777	6.84924	11.8802	22.4693	4.56086	7.71212	5.36018	14.743	18.8875	24.3922	8.83581	7.47041	9.68536	16.4226	4.54244
744	14.88	7.18597	12.8333	6.95127	16.2552	18.8953	2.98956	7.91488	7.11947	18.6725	20.4907	30.6049	9.83407	6.67873	10.5666	12.3011	5.22024
745	14.9	4.97256	11.0312	2.20029	14.0393	17.2571	4.61504	11.0069	6.36364	14.5721	16.2322	28.3473	9.40167	6.46802	8.86894	14.8729	7.77455
746	14.92	5.74182	10.7178	6.12355	18.9683	16.0887	5.42779	8.29505	6.57214	16.2651	17.66	25.835	10.9806	7.79485	8.97874	12.3665	6.70354
747	14.94	3.38523	12.8595	5.03501	11.795	20.4646	2.09554	7.00247	6.03782	16.1098	11.8985	25.9708	10.4351	8.09152	8.79691	12.7193	4.88084
748	14.96	5.62328	11.3969	5.15972	11.8802	17.1312	5.75288	6.48289	5.54262	15.1779	15.7061	32.0307	7.41721	8.41269	7.11647	10.3503	5.68935
749	14.98	4.08015	11.1879	2.05288	10.5308	20.5563	4.46606	8.75126	5.13866	13.4694	18.6119	25.6823	6.55728	6.34967	10.6884	8.52612	5.78826
750	15	4.40235	17.5868	6.9853	15.5166	14.611	4.91305	4.0118	4.17431	12.6617	19.4762	29.179	10.4777	6.12417	9.47938	17.9158	5.04134
751	15.02	10.5107	4.9588	6.58843	14.5223	17.0166	3.81585	8.33305	5.43837	16.6068	19.3384	25.7502	7.00371	9.16347	9.00709	13.8009	13.2339
752	15.04	5.45257	11.1879	4.54742	11.5251	22.3089	3.77521	11.7292	3.9267	14.6342	14.5037	23.221	6.0574	3.5368	5.69128	14.2962	3.10584
753	15.06	6.36872	16.0197	4.87627	10.1331	16.0887	3.45012	7.40799	3.80941	16.0166	20.5158	25.9199	9.71127	5.78852	7.0592	12.0165	8.44357
754	15.08	4.13748	10.3913	5.00098	15.8433	21.3581	8.74651	9.20746	8.27927	11.3571	17.9857	27.21	16.5103	11.0207	11.932	19.6061	5.27581
755	15.1	8.54037	12.6505	4.07119	18.1445	12.6292	2.8812	8.3077	4.87802	17.1349	19.0002	25.5295	10.9334	6.4919	9.82518	8.56128	5.01966
756	15.12	6.22761	11.2271	6.86056	16.2836	19.2275	5.98318	8.19367	4.90409	13.0034	20.8289	29.4336	7.63978	9.56115	11.3069	12.9158	11.5017
757	15.14	4.71752	13.9564	6.92859	20.6302	25.5966	6.47083	8.66253	4.57827	15.8768	19.163	25.3598	10.2928	8.38507	12.8058	11.9143	9.8257
758	15.16	3.7091	7.84484	3.74238	12.9172	15.5045	5.2788	6.54627	7.41918	16.1719	14.8294	25.869	8.41686	7.49398	11.4375	12.164	7.30126
759	15.18	7.83214	7.07434	6.30497	15.7723	23.4545	5.36008	5.55783	6.83278	16.0477	19.1756	22.9833	10.4227	6.42104	11.4919	12.8285	4.14363
760	15.2	3.17267	9.35967	8.81085	13.6558	17.3946	4.87243	10.5761	6.25938	15.1934	20.1024	27.2269	10.5936	6.1115	12.8731	14.3046	4.01736
761	15.22	3.98581	13.5385	7.09869	10.8433	17.6123	3.45012	8.52315	5.72506	13.7955	18.9501	30.8595	7.39506	8.52886	8.28607	14.5877	5.09021
762	15.24	6.88285	8.13214	4.27529	16.2552	24.9207	4.99432	2.92197	6.35058	15.1779	14.0027	21.3708	7.25348	9.51775	7.82981	12.8086	5.72065
763	15.26	2.40322	9.35967	6.64514	15.5592	17.1197	4.23577	5.72255	8.44871	15.2245	18.2863	26.3273	10.4705	7.0502	10.2746	7.49762	7.48435
764	15.28	7.80248	9.88203	7.8357	18.1445	15.0692	4.94014	9.41022	4.46101	19.0453	19.0127	24.9184	11.4445	4.19503	10.0029	11.1906	3.37051
765	15.3	5.1337	8.83732	5.84006	12.3348	16.0429	5.29233	6.54627	4.57827	15.7681	17.2717	29.5185	7.18112	7.73152	7.2773	8.88221	9.0033
766	15.32	3.60555	9.55554	6.31629	12.0933	21.8507	5.00789	10.3099	6.63728	16.234	16.7833	22.525	8.52458	8.86285	7.20616	13.0173	3.00701
767	15.34	8.22869	9.9473	5.20508	12.7183	13.6258	2.8541	9.76504	3.05357	15.3332	14.6415	30.1975	10.2168	4.78301	8.13401	12.3005	4.54068
768	15.36	6.60913	5.82069	5.03501	17.2495	16.8906	5.83416	6.64765	6.03782	14.2304	13.9025	26.3613	9.09369	9.07262	5.61705	13.5193	5.26769
769	15.38	6.37007	9.46415	4.5361	16.1984	23.4087	1.41826	5.6972	9.93432	13.4073	11.9862	24.3413	9.51357	7.85974	9.92385	15.6218	7.61205
770	15.4	5.28546	10.1432	5.5906	13.7979	16.0658	5.0485	10.9436	6.22027	12.6772	19.7768	28.3303	7.42509	5.8995	9.12068	13.5117	3.47645
771	15.42	4.41802	11.5144	5.86274	14.8632	18.6547	2.17682	11.2857	5.86843	15.6128	17.4847	28.2285	10.9071	9.2011	8.64089	10.7329	6.45962
772	15.44	5.72783	8.26272	4.83091	11.241	18.7692	3.46366	9.22011	5.00834	13.1121	21.3424	26.0387	5.92834	8.68397	12.4981	14.2218	4.24722
773	15.46	8.11606	13.2382	6.35033	12.3632	16.6271	3.61267	5.41841	6.65033	15.4264	19.2758	26.7856	7.53247	6.49346	9.37667	15.7776	4.95598
774	15.48	4.79832	6.89152	7.47286	17.4484	20.6823	2.17682	10.3733	3.56181	14.0285	18.3865	33.4905	13.3662	9.49149	12.1298	15.1493	3.96146
775	15.5	4.50423	8.26272	6.31629	10.616	17.3832	6.17282	7.05316	6.87185	15.4108	15.0673	24.0697	5.33569	5.79734	9.61688	14.4078	11.833
776	15.52	1.92091	11.9976	3.9578	14.2808	16.398	6.5521	7.87685	6.22027	16.1409	15.0799	27.4137	7.67417	9.37464	7.08004	15.1997	4.0689
777	15.54	5.2127	7.81872	6.373	13.7979	16.9021	3.23339	8.90333	7.61468	14.8983	14.4411	25.3428	11.0668	6.93989	7.7608	10.6453	1.34322
778	15.56	9.76591	8.8112	6.83788	12.7893	25.5966	2.84056	7.40799	5.9857	15.0536	17.5723	29.5015	11.9194	4.77647	7.81268	12.0204	4.47483
779	15.58	8.242	9.08542	5.90809	14.3518	19.4451	4.18159	6.1661	5.04741	15.473	21.3925	27.4306	9.28687	6.07714	5.7957	16.6559	7.36896
780	15.6	6.63644	12.0628	4.66081	11.2268	12.6407	5.36008	7.42064	3.84851	15.5662	15.5057	29.4846	8.83656	6.05466	8.32172	14.4177	6.32004
781	15.62	6.719	11.2793	5.02366	13.8831	13.0302	1.7569	8.80195	6.84579	14.2615	16.8835	27.3118	11.697	5.15988	12.2704	14.0449	11.9519
782	15.64	5.03413	10.7962	6.05552	15.9995	17.0051	3.13857	10.0311	5.3211	17.5077	17.4346	24.4771	12.5031	6.72965	9.43965	13.3343	4.50085
783	15.66	7.88517	8.5239	6.5771	13.457	16.9822	2.39355	9.38487	3.1057	15.5972	14.1154	23.5775	9.09526	7.75436	12.2342	13.6374	3.36842
784	15.68	7.28469	8.65449	3.70835	15.1757	17.2113	4.4254	12.1348	4.98228	17.1349	19.9772	26.3952	8.59821	7.05461	8.9466	14.4435	4.34789
785	15.7	4.11716	13.7214	6.87192	15.8291	17.4748	3.8294	3.51758	7.39312	14.1372	13.5769	25.0373	7.8612	7.23214	11.5783	16.2751	4.60428
786	15.72	6.65653	7.88399	4.9443	10.8575	14.5766	6.07798	7.8135	6.58515	15.6438	14.4286	27.6174	10.2795	7.83441	9.22751	9.9637	3.51411
787	15.74	6.37842	9.81672	6.05552	13.4854	21.0489	2.66446	8.61184	4.35676	16.8398	16.8334	26.9893	9.94985	9.46636	9.86666	11.7879	5.26903
788	15.76	5.53856	6.99599	5.71535	14.7211	15.7794	6.13216	7.6234	4.61739	15.3643	22.0939	20.1656	9.21058	8.11882	10.6825	10.2617	5.58191
789	15.78	4.79741	10.0257	7.82438	18.7126	14.1184	3.8294	9.2835	6.63728	15.1623	19.3133	29.7562	9.51994	8.01184	9.50879	13.8089	6.50815
790	15.8	7.44403	9.66001	3.23213	14.9626	18.1163	4.27641	11.6279	5.39929	16.9019	20.4281	28.7886	6.66674	6.11981	6.70128	16.8808	3.71896
791	15.82	5.63791	8.75896	4.04851	17.6331	15.1723	3.04375	8.89063	7.13249	16.1409	16.4701	27.176	10.4925	6.16045	8.43169	14.8107	11.4687
792	15.84	8.73073	9.88203	5.05769	16.2552	22.9275	4.31704	8.91598	8.30534	14.8206	17.9982	30.52	8.69881	7.64893	8.78512	10.9745	8.62038
793	15.86	6.67476	8.44555	6.59978	16.6245	20.8656	2.65092	2.71922	6.07694	11.6988	18.4115	25.4955	7.63625	5.76204	7.34451	11.6735	2.64225
794	15.88	3.66044	10.2999	6.39568	20.5734	18.2309	3.84294	8.35839	4.70859	16.933	15.3554	31.199	12.2811	8.62417	7.66556	12.4303	4.56043
795	15.9	4.39703	9.88203	4.38868	15.2183	15.5045	4.43897	9.95511	3.32724	15.3332	13.5393	24.4941	7.22432	5.63382	8.5377	11.4554	6.81191
796	15.92	6.1706	9.55554	4.51343	17.5763	23.7981	4.39831	6.30547	4.31764	17.4766	17.4721	28.2964	9.34074	8.39743	9.49553	19.4152	3.76556
797	15.94	5.49346	10.8092	6.64514	11.2979	20.7166	3.81585	6.09006	6.44183	13.8577	20.2277	27.5834	11.0216	6.83711	11.655	13.1923	5.41078
798	15.96	7.72118	10.9398	5.89677	14.5081	14.8401	4.83177	8.59919	4.66952	17.6164	22.0188	25.7162	8.50162	8.22456	11.5449	8.95024	5.51973
799	15.98	9.53321	6.22553	5.69267	18.4001	20.9572	4.7505	10.8675	7.32798	13.9353	18.8749	24.3243	9.80838	7.011	11.3076	12.236	6.41635
800	16	7.27638	13.0684	4.27529	9.30923	21.278	3.19275	6.81237	3.05357	14.0285	13.9025	27.7532	8.20936	6.07231	13.6661	10.3346	6.0372
		0.573796	0.450224	0.425465	0.550863	0.521715	0.488056	0.322943	0.42205	0.611497	0.588528	0.48487	0.614707	0.705674	0.494483	0.665293	0.370614
		0.683625	0.497077	0.415787	0.472298	0.739526	0.497375	0.802417	0.452184	0.170625	0.28219	0.252426	0.527964	0.334894	0.533861	0.351714	1.11193
